# Supplementary material for: Resequencing of Rosa rugosa accessions revealed the history of population dynamics, breed origin, and domestication pathways
Source: BMC Plant Biol. 2023 May 4;23:235. doi: 10.1186/s12870-023-04244-5 (PMC10158352; doi:10.1186/s12870-023-04244-5)
Supplement: Supplementary file 7 — Supplementary Material 7 [file 12870_2023_4244_MOESM7_ESM.xlsx]

## Sheet: Sheet1
Table S1. Samples of wild and cultivated roses resequenced in this study.
Group	Category	Code	Name	Systematic Name (Species)	Origin
Wild rugose roses	Yantai	WYT002	Yantai Rugose Rose	Rosa rugosa Thunb.	Yantai, Shandong, PRC
	Yantai	WYT003	Yantai Rugose Rose	Rosa rugosa Thunb.	Yantai, Shandong, PRC
	Yantai	WYT004	Yantai Rugose Rose	Rosa rugosa Thunb.	Yantai, Shandong, PRC
	Yantai	WYT005	Yantai Rugose Rose	Rosa rugosa Thunb.	Yantai, Shandong, PRC
	Yantai	WYT006	Yantai Rugose Rose	Rosa rugosa Thunb.	Yantai, Shandong, PRC
	Yantai	WYT007	Yantai Rugose Rose	Rosa rugosa Thunb.	Yantai, Shandong, PRC
	Yantai	WYT008	Yantai Rugose Rose	Rosa rugosa Thunb.	Yantai, Shandong, PRC
	Yantai	WYT009	Yantai Rugose Rose	Rosa rugosa Thunb.	Yantai, Shandong, PRC
	Yantai	WYT010	Yantai Rugose Rose	Rosa rugosa Thunb.	Yantai, Shandong, PRC
	Yantai	WYT011	Yantai Rugose Rose	Rosa rugosa Thunb.	Yantai, Shandong, PRC
	Yantai	WYT012	Yantai Rugose Rose	Rosa rugosa Thunb.	Yantai, Shandong, PRC
	Yantai	WYT013	Yantai Rugose Rose	Rosa rugosa Thunb.	Yantai, Shandong, PRC
	Yantai	WYT015	Yantai Rugose Rose	Rosa rugosa Thunb.	Yantai, Shandong, PRC
	Yantai	WYT016	Yantai Rugose Rose	Rosa rugosa Thunb.	Yantai, Shandong, PRC
	Yantai	WYT017	Yantai Rugose Rose	Rosa rugosa Thunb.	Yantai, Shandong, PRC
	Yantai	WYT018	Yantai Rugose Rose	Rosa rugosa Thunb.	Yantai, Shandong, PRC
	Yantai	WYT020	Yantai Rugose Rose	Rosa rugosa Thunb.	Yantai, Shandong, PRC
	Yantai	WYT021	Yantai Rugose Rose	Rosa rugosa Thunb.	Yantai, Shandong, PRC
	Yantai	WYT022	Yantai Rugose Rose	Rosa rugosa Thunb.	Yantai, Shandong, PRC
	Yantai	WYT023	Yantai Rugose Rose	Rosa rugosa Thunb.	Yantai, Shandong, PRC
	Yantai	WYT024	Yantai Rugose Rose	Rosa rugosa Thunb.	Yantai, Shandong, PRC
	Yantai	WYT025	Yantai Rugose Rose	Rosa rugosa Thunb.	Yantai, Shandong, PRC
	Yantai	WYT027	Yantai Rugose Rose	Rosa rugosa Thunb.	Yantai, Shandong, PRC
	Yantai	WYT028	Yantai Rugose Rose	Rosa rugosa Thunb.	Yantai, Shandong, PRC
	Yantai	WYT029	Yantai Rugose Rose	Rosa rugosa Thunb.	Yantai, Shandong, PRC
	Yantai	WYT030	Yantai Rugose Rose	Rosa rugosa Thunb.	Yantai, Shandong, PRC
	Weihai	WWH031	Weihai Rugose Rose	Rosa rugosa Thunb.	Weihai,Shandong, PRC
	Weihai	WWH032	Weihai Rugose Rose	Rosa rugosa Thunb.	Weihai,Shandong, PRC
	Weihai	WWH033	Weihai Rugose Rose	Rosa rugosa Thunb.	Weihai,Shandong, PRC
	Weihai	WWH034	Weihai Rugose Rose	Rosa rugosa Thunb.	Weihai,Shandong, PRC
	Weihai	WWH035	Weihai Rugose Rose	Rosa rugosa Thunb.	Weihai,Shandong, PRC
	Weihai	WWH036	Weihai Rugose Rose	Rosa rugosa Thunb.	Weihai,Shandong, PRC
	Weihai	WWH037	Weihai Rugose Rose	Rosa rugosa Thunb.	Weihai,Shandong, PRC
	Weihai	WWH038	Weihai Rugose Rose	Rosa rugosa Thunb.	Weihai,Shandong, PRC
	Weihai	WWH039	Weihai Rugose Rose	Rosa rugosa Thunb.	Weihai,Shandong, PRC
	Weihai	WWH040	Weihai Rugose Rose	Rosa rugosa Thunb.	Weihai,Shandong, PRC
	Weihai	WWH041	Weihai Rugose Rose	Rosa rugosa Thunb.	Weihai,Shandong, PRC
	Weihai	WWH042	Weihai Rugose Rose	Rosa rugosa Thunb.	Weihai,Shandong, PRC
	Weihai	WWH043	Weihai Rugose Rose	Rosa rugosa Thunb.	Weihai,Shandong, PRC
	Weihai	WWH044	Weihai Rugose Rose	Rosa rugosa Thunb.	Weihai,Shandong, PRC
	Weihai	WWH046	Weihai Rugose Rose	Rosa rugosa Thunb.	Weihai,Shandong, PRC
	Weihai	WWH047	Weihai Rugose Rose	Rosa rugosa Thunb.	Weihai,Shandong, PRC
	Weihai	WWH048	Weihai Rugose Rose	Rosa rugosa Thunb.	Weihai,Shandong, PRC
	Weihai	WWH050	Weihai Rugose Rose	Rosa rugosa Thunb.	Weihai,Shandong, PRC
	Weihai	WWH051	Weihai Rugose Rose	Rosa rugosa Thunb.	Weihai,Shandong, PRC
	Weihai	WWH052	Weihai Rugose Rose	Rosa rugosa Thunb.	Weihai,Shandong, PRC
	Weihai	WWH053	Weihai Rugose Rose	Rosa rugosa Thunb.	Weihai,Shandong, PRC
	Weihai	WWH054	Weihai Rugose Rose	Rosa rugosa Thunb.	Weihai,Shandong, PRC
	Weihai	WWH055	Weihai Rugose Rose	Rosa rugosa Thunb.	Weihai,Shandong, PRC
	Weihai	WWH056	Weihai Rugose Rose	Rosa rugosa Thunb.	Weihai,Shandong, PRC
	Weihai	WWH057	Weihai Rugose Rose	Rosa rugosa Thunb.	Weihai,Shandong, PRC
	Weihai	WWH058	Weihai Rugose Rose	Rosa rugosa Thunb.	Weihai,Shandong, PRC
	Weihai	WWH059	Weihai Rugose Rose	Rosa rugosa Thunb.	Weihai,Shandong, PRC
	Weihai	WWH060	Weihai Rugose Rose	Rosa rugosa Thunb.	Weihai,Shandong, PRC
	Liaoning	WLN061	Liaoning Rugose Rose	Rosa rugosa Thunb.	Liaoning, PRC
	Liaoning	WLN062	Liaoning Rugose Rose	Rosa rugosa Thunb.	Liaoning, PRC
	Liaoning	WLN063	Liaoning Rugose Rose	Rosa rugosa Thunb.	Liaoning, PRC
	Liaoning	WLN064	Liaoning Rugose Rose	Rosa rugosa Thunb.	Liaoning, PRC
	Liaoning	WLN065	Liaoning Rugose Rose	Rosa rugosa Thunb.	Liaoning, PRC
	Liaoning	WLN066	Liaoning Rugose Rose	Rosa rugosa Thunb.	Liaoning, PRC
	Liaoning	WLN067	Liaoning Rugose Rose	Rosa rugosa Thunb.	Liaoning, PRC
	Liaoning	WLN068	Liaoning Rugose Rose	Rosa rugosa Thunb.	Liaoning, PRC
	Liaoning	WLN069	Liaoning Rugose Rose	Rosa rugosa Thunb.	Liaoning, PRC
	Liaoning	WLN070	Liaoning Rugose Rose	Rosa rugosa Thunb.	Liaoning, PRC
	Liaoning	WLN071	Liaoning Rugose Rose	Rosa rugosa Thunb.	Liaoning, PRC
	Liaoning	WLN072	Liaoning Rugose Rose	Rosa rugosa Thunb.	Liaoning, PRC
	Liaoning	WLN073	Liaoning Rugose Rose	Rosa rugosa Thunb.	Liaoning, PRC
	Liaoning	WLN074	Liaoning Rugose Rose	Rosa rugosa Thunb.	Liaoning, PRC
	Liaoning	WLN075	Liaoning Rugose Rose	Rosa rugosa Thunb.	Liaoning, PRC
	Liaoning	WLN076	Liaoning Rugose Rose	Rosa rugosa Thunb.	Liaoning, PRC
	Liaoning	WLN077	Liaoning Rugose Rose	Rosa rugosa Thunb.	Liaoning, PRC
	Liaoning	WLN078	Liaoning Rugose Rose	Rosa rugosa Thunb.	Liaoning, PRC
	Liaoning	WLN079	Liaoning Rugose Rose	Rosa rugosa Thunb.	Liaoning, PRC
	Liaoning	WLN080	Liaoning Rugose Rose	Rosa rugosa Thunb.	Liaoning, PRC
	Liaoning	WLN081	Liaoning Rugose Rose	Rosa rugosa Thunb.	Liaoning, PRC
	Liaoning	WLN082	Liaoning Rugose Rose	Rosa rugosa Thunb.	Liaoning, PRC
	Liaoning	WLN083	Liaoning Rugose Rose	Rosa rugosa Thunb.	Liaoning, PRC
	Liaoning	WLN084	Liaoning Rugose Rose	Rosa rugosa Thunb.	Liaoning, PRC
	Liaoning	WLN085	Liaoning Rugose Rose	Rosa rugosa Thunb.	Liaoning, PRC
	Liaoning	WLN086	Liaoning Rugose Rose	Rosa rugosa Thunb.	Liaoning, PRC
	Liaoning	WLN087	Liaoning Rugose Rose	Rosa rugosa Thunb.	Liaoning, PRC
	Liaoning	WLN088	Liaoning Rugose Rose	Rosa rugosa Thunb.	Liaoning, PRC
	Liaoning	WLN089	Liaoning Rugose Rose	Rosa rugosa Thunb.	Liaoning, PRC
	Liaoning	WLN090	Liaoning Rugose Rose	Rosa rugosa Thunb.	Liaoning, PRC
	Jinlin	WJL091	JIlin Rugose Rose	Rosa rugosa Thunb.	jilin, PRC
	Jinlin	WJL093	JIlin Rugose Rose	Rosa rugosa Thunb.	jilin, PRC
	Jinlin	WJL094	JIlin Rugose Rose	Rosa rugosa Thunb.	jilin, PRC
	Jinlin	WJL095	JIlin Rugose Rose	Rosa rugosa Thunb.	jilin, PRC
	Jinlin	WJL096	JIlin Rugose Rose	Rosa rugosa Thunb.	jilin, PRC
	Jinlin	WJL097	JIlin Rugose Rose	Rosa rugosa Thunb.	jilin, PRC
	Jinlin	WJL098	JIlin Rugose Rose	Rosa rugosa Thunb.	jilin, PRC
	Jinlin	WJL099	JIlin Rugose Rose	Rosa rugosa Thunb.	jilin, PRC
	Jinlin	WJL102	JIlin Rugose Rose	Rosa rugosa Thunb.	jilin, PRC
	Jinlin	WJL103	JIlin Rugose Rose	Rosa rugosa Thunb.	jilin, PRC
	Jinlin	WJL104	JIlin Rugose Rose	Rosa rugosa Thunb.	jilin, PRC
	Jinlin	WJL105	JIlin Rugose Rose	Rosa rugosa Thunb.	jilin, PRC
	Jinlin	WJL106	JIlin Rugose Rose	Rosa rugosa Thunb.	jilin, PRC
	Jinlin	WJL107	JIlin Rugose Rose	Rosa rugosa Thunb.	jilin, PRC
	Jinlin	WJL108	JIlin Rugose Rose	Rosa rugosa Thunb.	jilin, PRC
	Jinlin	WJL109	JIlin Rugose Rose	Rosa rugosa Thunb.	jilin, PRC
	Jinlin	WJL110	JIlin Rugose Rose	Rosa rugosa Thunb.	jilin, PRC
	Jinlin	WJL111	JIlin Rugose Rose	Rosa rugosa Thunb.	jilin, PRC
	Jinlin	WJL112	JIlin Rugose Rose	Rosa rugosa Thunb.	jilin, PRC
	Jinlin	WJL113	JIlin Rugose Rose	Rosa rugosa Thunb.	jilin, PRC
	Jinlin	WJL114	JIlin Rugose Rose	Rosa rugosa Thunb.	jilin, PRC
	Jinlin	WJL115	JIlin Rugose Rose	Rosa rugosa Thunb.	jilin, PRC
	Jinlin	WJL116	JIlin Rugose Rose	Rosa rugosa Thunb.	jilin, PRC
	Jinlin	WJL118	JIlin Rugose Rose	Rosa rugosa Thunb.	jilin, PRC
	Hammonasset	WAM121	American Rugose Rose	Rosa rugosa Thunb.	Hammonasset Beach State Park, USA
	Hammonasset	WAM125	American Rugose Rose	Rosa rugosa Thunb.	Hammonasset Beach State Park, USA
	Hammonasset	WAM126	American Rugose Rose	Rosa rugosa Thunb.	Hammonasset Beach State Park, USA
	Hammonasset	WAM127	American Rugose Rose	Rosa rugosa Thunb.	Hammonasset Beach State Park, USA
	Hammonasset	WAM128	American Rugose Rose	Rosa rugosa Thunb.	Hammonasset Beach State Park, USA
	Hammonasset	WAM129	American Rugose Rose	Rosa rugosa Thunb.	Hammonasset Beach State Park, USA
	Hammonasset	WAM130	American Rugose Rose	Rosa rugosa Thunb.	Hammonasset Beach State Park, USA
	Hammonasset	WAM131	American Rugose Rose	Rosa rugosa Thunb.	Hammonasset Beach State Park, USA
	Hammonasset	WAM132	American Rugose Rose	Rosa rugosa Thunb.	Hammonasset Beach State Park, USA
	Hammonasset	WAM133	American Rugose Rose	Rosa rugosa Thunb.	Hammonasset Beach State Park, USA
	Hammonasset	WAM134	American Rugose Rose	Rosa rugosa Thunb.	Hammonasset Beach State Park, USA
	Hammonasset	WAM135	American Rugose Rose	Rosa rugosa Thunb.	Hammonasset Beach State Park, USA
	Hammonasset	WAM136	American Rugose Rose	Rosa rugosa Thunb.	Hammonasset Beach State Park, USA
	Hammonasset	WAM137	American Rugose Rose	Rosa rugosa Thunb.	Hammonasset Beach State Park, USA
	Hammonasset	WAM138	American Rugose Rose	Rosa rugosa Thunb.	Hammonasset Beach State Park, USA
	Hammonasset	WAM139	American Rugose Rose	Rosa rugosa Thunb.	Hammonasset Beach State Park, USA
	Hammonasset	WAM140	American Rugose Rose	Rosa rugosa Thunb.	Hammonasset Beach State Park, USA
Cultivated rugose roses	Traditional variety	Z1	Tang Bai	Rosa rugosa var. plena	Pingyin, Shandong, PRC
	Traditional variety	Z13	Tang Fen	Rosa rugosa 'Tang Fen'	Pingyin, Shandong, PRC
	Traditional variety	Z14	Fen Zhong Guan	Rosa rugosa 'Fen Zhong Guan'	Pingyin, Shandong, PRC
	Traditional variety	Z15	Zhu Zi Shuang Hui	Rosa rugosa var. plena	Pingyin, Shandong, PRC
	Traditional variety	Z17	Fen Xiu Qiu Chan Fang	Rosa rugosa	Beijing, PRC
	Traditional variety	Z19	Chan Fang Fen Chi Di Cui	Rosa rugosa	Beijing, PRC
	Traditional variety	Z20	Jin DIng Fen Chi Di Cui	Rosa rugosa	Beijing, PRC
	Traditional variety	Z21	Qian Mu Fen Chi Di Cui	Rosa rugosa	Beijing, PRC
	Traditional variety	Z22	Qian Mu Fen Chi Di Cui	Rosa rugosa	Beijing, PRC
	Traditional variety	Z24	Chan Fang Zi Zhi Xiao Ye	Rosa rugosa	Beijing, PRC
	Traditional variety	Z29	Feng Hua Mei Gui	Rosa rugosa	Kunming, Yunnan, PRC
	Traditional variety	Z32	Zi Zhi	Rosa rugosa	Laizhou, Shandong, PRC
	Traditional variety	Z35	Rose Variety	Rosa rugosa	Laizhou, Shandong, PRC
	Traditional variety	Z36	Rose Variety	Rosa rugosa	Laizhou, Shandong, PRC
	Traditional variety	Z38	Sai Xi Zi	Rosa rugosa var. plena	Pingyin, Shandong, PRC
	Traditional variety	Z39	Ping Yin	Rosa rugosa var. plena	Pingyin, Shandong, PRC
	Traditional variety	Z40	Ping Yin Chong Ban	Rosa rugosa var. plena	Pingyin, Shandong, PRC
	Traditional variety	Z41	Ping Yin Chong Ban	Rosa rugosa var. plena	Pingyin, Shandong, PRC
	Traditional variety	Z43	Yu Pan	Rosa rugosa var. plena	Pingyin, Shandong, PRC
	Traditional variety	Z44	Xiang Ci Guo	Rosa rugosa var. plena	Pingyin, Shandong, PRC
	Traditional variety	Z45	Zi Yun	Rosa rugosa var. plena	Pingyin, Shandong, PRC
	Traditional variety	Z46	Zhu long You Kong	Rosa rugosa 'Zhu long You Kong'	Pingyin, Shandong, PRC
	Traditional variety	Z48	Feng Hua	Rosa rugosa	Jimo, Shandong, PRC
	Traditional variety	Z51	Fen Xiu Qiu	Rosa rugosa	Beijing, PRC
	Traditional variety	Z54	Tang Hong	Rosa rugosa	Pingyin, Shandong, PRC
	Traditional variety	Z58	Yuan Qu Zi Zhi Da Ye	Rosa rugosa	Beijing, PRC
	Traditional variety	Z61	Ci Guo	Rosa rugosa	Pingyin, Shandong, PRC
	Traditional variety	Z62	Ci Guo	Rosa rugosa	Pingyin, Shandong, PRC
	Traditional variety	Z64	Zi Fu Rong	Rosa rugosa var. plena	Pingyin, Shandong, PRC
	Traditional variety	Z65	Zhong Ke	Rosa rugosa var. plena	Pingyin, Shandong, PRC
	Traditional variety	Z66	Zhong Ke	Rosa rugosa var. plena	Pingyin, Shandong, PRC
	Traditional variety	Z67	Zi Ying Bin Fen	Rosa rugosa var. plena	Pingyin, Shandong, PRC
	Traditional variety	Z68	Henan	Rosa rugosa var. plena	Pingyin, Shandong, PRC
	Traditional variety	Z69	Henan	Rosa rugosa var. plena	Pingyin, Shandong, PRC
	Traditional variety	Z73	Rose Variety	Rosa rugosa	Laizhou, Shandong, PRC
	Traditional variety	Z74	Rose Variety	Rosa rugosa	Laizhou, Shandong, PRC
	Traditional variety	Z75	Rose Variety	Rosa rugosa	Laizhou, Shandong, PRC
	hybrids between R. rugosa and R. chinensis	Z56	Zi Long Wo Chi	Cross with Rosa Chinensis	Pingyin, Shandong, PRC
	hybrids between R. rugosa and R. chinensis	Z70	Rose Variety	Cross with Rosa Chinensis	Laizhou, Shandong, PRC
	hybrids between R. rugosa and R. chinensis	Z72	Rose Variety	Cross with Rosa Chinensis	Laizhou, Shandong, PRC
	hybrids between R. rugosa and R. chinensis	Z77	Rose Variety	Cross with Rosa Chinensis	Laizhou, Shandong, PRC
	Zizhi Rose	Z4	Zi Zhi Bai Hua	Rosa rugosa 'Zi Zhi'	Jimo, Shandong, PRC
	Zizhi Rose	Z5	Zi Zhi Bai Hua	Rosa rugosa 'Zi Zhi'	Weihai, Shandong, PRC
	Zizhi Rose	Z8	Chong Ban Bai	Rosa rugosa 'Zi Zhi'	Kunming, Yunnan, PRC
	Zizhi Rose	Z9	Zi Zhi Dan Fen	Rosa rugosa 'Zi Zhi'	Jimo, Shandong, PRC
	Zizhi Rose	Z23	Chan Fang Zi Zhi Xiao Ye	Rosa rugosa 'Zi Zhi'	Beijing, PRC
	Zizhi Rose	Z26	Zi Zhi	Rosa rugosa 'Zi Zhi'	Pingyin, Shandong, PRC
	Zizhi Rose	Z27	Zi Zhi	Rosa rugosa 'Zi Zhi'	Jimo, Shandong, PRC
	Zizhi Rose	Z28	Zi Zhi	Rosa rugosa 'Zi Zhi'	Kunming, Yunnan, PRC
	Zizhi Rose	Z30	Zi Zhi	Rosa rugosa 'Zi Zhi'	Jimo, Shandong, PRC
	Zizhi Rose	Z31	Zi Zhi Shen Hong	Rosa rugosa 'Zi Zhi'	Jimo, Shandong, PRC
	Zizhi Rose	Z37	Rose Variety	Rosa rugosa 'Zi Zhi'	Laizhou, Shandong, PRC
	Zizhi Rose	Z50	Qian Mu Zi Zhi	Rosa rugosa 'Zi Zhi'	Beijing, PRC
	Zizhi Rose	Z53	Yi Pin Zi Yi	Rosa rugosa 'Yi Pin Zi Yi'	Pingyin, Shandong, PRC
	Zizhi Rose	Z59	Qian Mu Zi Zhi Xiao Ye	Rosa rugosa 'Zi Zhi'	Beijing, PRC
	Kushui Rose	Z78	Ku shui	Rosa rugosa × Rosa Sertata	Kushui, gansu, PRC
	Kushui Rose	Z79	Ku shui	Rosa rugosa × Rosa Sertata	Kushui, gansu, PRC
	Kushui Rose	Z80	Ku shui	Rosa rugosa × Rosa Sertata	Kushui, gansu, PRC
	Kushui Rose	Z81	Ku shui	Rosa rugosa × Rosa Sertata	Kushui, gansu, PRC
	hybrids between R. rugosa and R. multiflora	Z6	Lai Zhou	Cross with Rosa multiflora	Laizhou, Shandong, PRC
	hybrids between R. rugosa and R. multiflora	Z33	Lai Zhou	Cross with Rosa multiflora	Laizhou, Shandong, PRC
	hybrids between R. rugosa and R. multiflora	Z34	Lai Zhou	Cross with Rosa multiflora	Laizhou, Shandong, PRC
	hybrids between R. rugosa and R. multiflora	Z84	Pink Grootendorst	Cross with Rosa multiflora	Kunming, Yunnan, PRC
	R. chinensis	Z2	Su Yu	Rosa Chinensis	Pingyin, Shandong, PRC
	R. chinensis	Z55	Nuan Hong	Rosa Chinensis	Pingyin, Shandong, PRC
	R. chinensis	Z60	Tiane Huang	Rosa Chinensis	Pingyin, Shandong, PRC
