# Supplementary material for: Resequencing of Rosa rugosa accessions revealed the history of population dynamics, breed origin, and domestication pathways
Source: BMC Plant Biol. 2023 May 4;23:235. doi: 10.1186/s12870-023-04244-5 (PMC10158352; doi:10.1186/s12870-023-04244-5)
Supplement: Supplementary file 8 — Supplementary Material 8 [file 12870_2023_4244_MOESM8_ESM.xlsx]

## Sheet: Sheet1
Table S2 Resequencing descriptive statistics data for the 191 samples.
Group	Category	Code	Name	Systematic Name (Species)	Raw data (bp)	Effective rate (%)	High-quality data
							Clean data (bp)	Proportion of clean Q30 (%)
Wild rugose roses	Yantai	WYT002	Yantai Rugose Rose	Rosa rugosa Thunb.	4152928200	98.7319	4100266500	93.07
	Yantai	WYT003	Yantai Rugose Rose	Rosa rugosa Thunb.	3946611600	97.8647	3862339200	93.15
	Yantai	WYT004	Yantai Rugose Rose	Rosa rugosa Thunb.	4003913100	98.5236	3944798700	92.92
	Yantai	WYT005	Yantai Rugose Rose	Rosa rugosa Thunb.	4167837900	98.1172	4089364200	93.29
	Yantai	WYT006	Yantai Rugose Rose	Rosa rugosa Thunb.	4112123400	97.0232	3989712300	93.34
	Yantai	WYT007	Yantai Rugose Rose	Rosa rugosa Thunb.	5005406700	97.9902	4904806800	93.27
	Yantai	WYT008	Yantai Rugose Rose	Rosa rugosa Thunb.	4141896000	97.7808	4049980500	93.27
	Yantai	WYT009	Yantai Rugose Rose	Rosa rugosa Thunb.	4715682900	98.6791	4653392400	93.56
	Yantai	WYT010	Yantai Rugose Rose	Rosa rugosa Thunb.	4300825200	98.801	4249257300	93.44
	Yantai	WYT011	Yantai Rugose Rose	Rosa rugosa Thunb.	4074759900	98.7243	4022776200	93.17
	Yantai	WYT012	Yantai Rugose Rose	Rosa rugosa Thunb.	4129297500	98.7494	4077654900	93.47
	Yantai	WYT013	Yantai Rugose Rose	Rosa rugosa Thunb.	4836144300	98.5422	4765644900	93.41
	Yantai	WYT015	Yantai Rugose Rose	Rosa rugosa Thunb.	5524829700	97.6268	5393717100	93.25
	Yantai	WYT016	Yantai Rugose Rose	Rosa rugosa Thunb.	4303296000	98.0789	4220624100	93.6
	Yantai	WYT017	Yantai Rugose Rose	Rosa rugosa Thunb.	4947253200	98.3686	4866541800	93.17
	Yantai	WYT018	Yantai Rugose Rose	Rosa rugosa Thunb.	4044125400	98.3203	3976197600	93.55
	Yantai	WYT020	Yantai Rugose Rose	Rosa rugosa Thunb.	4485393300	97.2947	4364048400	93.28
	Yantai	WYT021	Yantai Rugose Rose	Rosa rugosa Thunb.	4868973900	98.3515	4788710100	93.32
	Yantai	WYT022	Yantai Rugose Rose	Rosa rugosa Thunb.	5056219200	97.0694	4908039300	93.39
	Yantai	WYT023	Yantai Rugose Rose	Rosa rugosa Thunb.	4406607600	98.2402	4329059700	93.38
	Yantai	WYT024	Yantai Rugose Rose	Rosa rugosa Thunb.	4609805100	98.4739	4539455100	93.43
	Yantai	WYT025	Yantai Rugose Rose	Rosa rugosa Thunb.	5150191200	98.5234	5074141200	92.93
	Yantai	WYT027	Yantai Rugose Rose	Rosa rugosa Thunb.	4810190100	98.6612	4745789100	93.41
	Yantai	WYT028	Yantai Rugose Rose	Rosa rugosa Thunb.	4969250400	97.6161	4850790300	93.16
	Yantai	WYT029	Yantai Rugose Rose	Rosa rugosa Thunb.	4829150400	98.3539	4749658500	93.16
	Yantai	WYT030	Yantai Rugose Rose	Rosa rugosa Thunb.	4345288800	98.4603	4278383400	93.38
	Weihai	WWH031	Weihai Rugose Rose	Rosa rugosa Thunb.	4244165100	98.2045	4167962700	93.42
	Weihai	WWH032	Weihai Rugose Rose	Rosa rugosa Thunb.	4234606500	98.267	4161221400	93.27
	Weihai	WWH033	Weihai Rugose Rose	Rosa rugosa Thunb.	4227409200	98.6068	4168514700	93.11
	Weihai	WWH034	Weihai Rugose Rose	Rosa rugosa Thunb.	4241694900	98.4852	4177440300	93.33
	Weihai	WWH035	Weihai Rugose Rose	Rosa rugosa Thunb.	4237209000	98.4483	4171458300	93.12
	Weihai	WWH036	Weihai Rugose Rose	Rosa rugosa Thunb.	4230975600	97.5204	4126063200	93.44
	Weihai	WWH037	Weihai Rugose Rose	Rosa rugosa Thunb.	4254025500	98.4247	4187011800	92.86
	Weihai	WWH038	Weihai Rugose Rose	Rosa rugosa Thunb.	4385403600	98.4756	4318551300	93.76
	Weihai	WWH039	Weihai Rugose Rose	Rosa rugosa Thunb.	4274016300	98.4944	4209667800	93.11
	Weihai	WWH040	Weihai Rugose Rose	Rosa rugosa Thunb.	4242843000	98.3418	4172489700	93.3
	Weihai	WWH041	Weihai Rugose Rose	Rosa rugosa Thunb.	4264640700	98.4587	4198911600	93.12
	Weihai	WWH042	Weihai Rugose Rose	Rosa rugosa Thunb.	4143670800	98.3571	4075593300	93.17
	Weihai	WWH043	Weihai Rugose Rose	Rosa rugosa Thunb.	4105164300	98.4338	4040868300	92.97
	Weihai	WWH044	Weihai Rugose Rose	Rosa rugosa Thunb.	4122858600	98.4368	4058409900	93.05
	Weihai	WWH046	Weihai Rugose Rose	Rosa rugosa Thunb.	4050803700	98.1543	3976038900	93.06
	Weihai	WWH047	Weihai Rugose Rose	Rosa rugosa Thunb.	4119295200	98.3169	4049964600	93.07
	Weihai	WWH048	Weihai Rugose Rose	Rosa rugosa Thunb.	4122325200	98.4712	4059302100	93.12
	Weihai	WWH050	Weihai Rugose Rose	Rosa rugosa Thunb.	3929428200	96.4576	3790232400	93.2
	Weihai	WWH051	Weihai Rugose Rose	Rosa rugosa Thunb.	4048358400	98.4168	3984264600	92.79
	Weihai	WWH052	Weihai Rugose Rose	Rosa rugosa Thunb.	4105759200	97.4094	3999396000	93.14
	Weihai	WWH053	Weihai Rugose Rose	Rosa rugosa Thunb.	4118516700	98.4862	4056172500	93.1
	Weihai	WWH054	Weihai Rugose Rose	Rosa rugosa Thunb.	4126435200	97.9957	4043727900	93
	Weihai	WWH055	Weihai Rugose Rose	Rosa rugosa Thunb.	4104213600	98.2892	4034000400	93.2
	Weihai	WWH056	Weihai Rugose Rose	Rosa rugosa Thunb.	4341523200	98.2445	4265308200	93.23
	Weihai	WWH057	Weihai Rugose Rose	Rosa rugosa Thunb.	4199154600	94.5477	3970205700	93.47
	Weihai	WWH058	Weihai Rugose Rose	Rosa rugosa Thunb.	4205659200	95.375	4011147300	93.31
	Weihai	WWH059	Weihai Rugose Rose	Rosa rugosa Thunb.	4134980700	98.5306	4074220200	92.87
	Weihai	WWH060	Weihai Rugose Rose	Rosa rugosa Thunb.	4099804500	98.5807	4041615900	92.76
	Liaoning	WLN061	Liaoning Rugose Rose	Rosa rugosa Thunb.	4095795000	97.5788	3996627300	93.24
	Liaoning	WLN062	Liaoning Rugose Rose	Rosa rugosa Thunb.	4781559000	98.4172	4705874100	93.84
	Liaoning	WLN063	Liaoning Rugose Rose	Rosa rugosa Thunb.	4125443700	98.6632	4070296200	93.55
	Liaoning	WLN064	Liaoning Rugose Rose	Rosa rugosa Thunb.	4104133200	98.4836	4041898200	93.32
	Liaoning	WLN065	Liaoning Rugose Rose	Rosa rugosa Thunb.	4112322000	98.3001	4042416600	93.81
	Liaoning	WLN066	Liaoning Rugose Rose	Rosa rugosa Thunb.	4310210700	98.6018	4249944600	93.95
	Liaoning	WLN067	Liaoning Rugose Rose	Rosa rugosa Thunb.	5009721900	98.5399	4936575000	93.89
	Liaoning	WLN068	Liaoning Rugose Rose	Rosa rugosa Thunb.	4736731800	98.4489	4663259100	93.97
	Liaoning	WLN069	Liaoning Rugose Rose	Rosa rugosa Thunb.	4749803400	97.4286	4627666500	94.37
	Liaoning	WLN070	Liaoning Rugose Rose	Rosa rugosa Thunb.	4401603300	98.5304	4336918800	93.99
	Liaoning	WLN071	Liaoning Rugose Rose	Rosa rugosa Thunb.	4838218200	98.3075	4756329900	94.22
	Liaoning	WLN072	Liaoning Rugose Rose	Rosa rugosa Thunb.	4297122000	98.594	4236704400	94.09
	Liaoning	WLN073	Liaoning Rugose Rose	Rosa rugosa Thunb.	4453689600	98.6215	4392295800	93.99
	Liaoning	WLN074	Liaoning Rugose Rose	Rosa rugosa Thunb.	4938987600	98.5551	4867621800	93.9
	Liaoning	WLN075	Liaoning Rugose Rose	Rosa rugosa Thunb.	5012892600	98.5939	4942406700	93.87
	Liaoning	WLN076	Liaoning Rugose Rose	Rosa rugosa Thunb.	5100950100	98.0331	5000618700	93.78
	Liaoning	WLN077	Liaoning Rugose Rose	Rosa rugosa Thunb.	5023941900	98.7168	4959473100	93.77
	Liaoning	WLN078	Liaoning Rugose Rose	Rosa rugosa Thunb.	4390584900	98.6263	4330269900	93.72
	Liaoning	WLN079	Liaoning Rugose Rose	Rosa rugosa Thunb.	4745225400	98.3933	4668985500	93.87
	Liaoning	WLN080	Liaoning Rugose Rose	Rosa rugosa Thunb.	4626659100	98.3725	4551361800	93.5
	Liaoning	WLN081	Liaoning Rugose Rose	Rosa rugosa Thunb.	4569513600	98.4072	4496728200	93.89
	Liaoning	WLN082	Liaoning Rugose Rose	Rosa rugosa Thunb.	4774152600	98.4032	4697921100	93.73
	Liaoning	WLN083	Liaoning Rugose Rose	Rosa rugosa Thunb.	4757546100	98.2715	4675313400	93.69
	Liaoning	WLN084	Liaoning Rugose Rose	Rosa rugosa Thunb.	4118682000	98.4193	4053579900	94.08
	Liaoning	WLN085	Liaoning Rugose Rose	Rosa rugosa Thunb.	4733032500	98.6582	4669526400	93.86
	Liaoning	WLN086	Liaoning Rugose Rose	Rosa rugosa Thunb.	4744079400	98.0111	4649726400	93.83
	Liaoning	WLN087	Liaoning Rugose Rose	Rosa rugosa Thunb.	4313960700	98.5924	4253235900	93.94
	Liaoning	WLN088	Liaoning Rugose Rose	Rosa rugosa Thunb.	4338435600	98.1815	4259541300	93.65
	Liaoning	WLN089	Liaoning Rugose Rose	Rosa rugosa Thunb.	4961385300	98.4861	4886277300	93.77
	Liaoning	WLN090	Liaoning Rugose Rose	Rosa rugosa Thunb.	4909858500	98.4138	4831980300	94.11
	Jinlin	WJL091	JIlin Rugose Rose	Rosa rugosa Thunb.	4551369300	98.4381	4480282800	94.02
	Jinlin	WJL093	JIlin Rugose Rose	Rosa rugosa Thunb.	4918113000	97.8969	4814678100	93.74
	Jinlin	WJL094	JIlin Rugose Rose	Rosa rugosa Thunb.	4817957400	98.5761	4749355500	93.96
	Jinlin	WJL095	JIlin Rugose Rose	Rosa rugosa Thunb.	4700823000	98.298	4620813300	93.76
	Jinlin	WJL096	JIlin Rugose Rose	Rosa rugosa Thunb.	4305063000	98.622	4245739500	93.45
	Jinlin	WJL097	JIlin Rugose Rose	Rosa rugosa Thunb.	4312469400	98.5612	4250423700	93.82
	Jinlin	WJL098	JIlin Rugose Rose	Rosa rugosa Thunb.	4566779400	98.3947	4493470200	93.97
	Jinlin	WJL099	JIlin Rugose Rose	Rosa rugosa Thunb.	4386228900	98.7419	4331046900	94.02
	Jinlin	WJL102	JIlin Rugose Rose	Rosa rugosa Thunb.	4338610200	98.5628	4276255500	94.28
	Jinlin	WJL103	JIlin Rugose Rose	Rosa rugosa Thunb.	4782317100	98.3599	4703883300	94.01
	Jinlin	WJL104	JIlin Rugose Rose	Rosa rugosa Thunb.	4096059600	98.7867	4046361300	93.76
	Jinlin	WJL105	JIlin Rugose Rose	Rosa rugosa Thunb.	4346180700	98.2865	4271710200	93.98
	Jinlin	WJL106	JIlin Rugose Rose	Rosa rugosa Thunb.	4868402100	98.6119	4800822900	93.99
	Jinlin	WJL107	JIlin Rugose Rose	Rosa rugosa Thunb.	4608741900	98.2156	4526501400	94.02
	Jinlin	WJL108	JIlin Rugose Rose	Rosa rugosa Thunb.	4628592600	98.385	4553842800	93.96
	Jinlin	WJL109	JIlin Rugose Rose	Rosa rugosa Thunb.	4468773000	98.2429	4390250100	94.02
	Jinlin	WJL110	JIlin Rugose Rose	Rosa rugosa Thunb.	4859033100	98.5925	4790644500	94.23
	Jinlin	WJL111	JIlin Rugose Rose	Rosa rugosa Thunb.	4644575700	98.5799	4578617400	94.2
	Jinlin	WJL112	JIlin Rugose Rose	Rosa rugosa Thunb.	5041462200	98.786	4980258000	93.74
	Jinlin	WJL113	JIlin Rugose Rose	Rosa rugosa Thunb.	4381398000	98.7635	4327221300	93.85
	Jinlin	WJL114	JIlin Rugose Rose	Rosa rugosa Thunb.	4848153600	98.88	4793856300	94.05
	Jinlin	WJL115	JIlin Rugose Rose	Rosa rugosa Thunb.	4539879600	98.8316	4486837200	93.76
	Jinlin	WJL116	JIlin Rugose Rose	Rosa rugosa Thunb.	4086126600	98.3084	4017006600	94
	Jinlin	WJL118	JIlin Rugose Rose	Rosa rugosa Thunb.	4459905900	98.1201	4376065500	93.9
	Hammonasset	WAM121	American Rugose Rose	Rosa rugosa Thunb.	4745288100	98.1764	4658754300	94.24
	Hammonasset	WAM125	American Rugose Rose	Rosa rugosa Thunb.	4763496000	97.29	4634407200	94.06
	Hammonasset	WAM126	American Rugose Rose	Rosa rugosa Thunb.	4710058800	98.3992	4634659800	93.86
	Hammonasset	WAM127	American Rugose Rose	Rosa rugosa Thunb.	4453833000	98.5563	4389533100	93.97
	Hammonasset	WAM128	American Rugose Rose	Rosa rugosa Thunb.	5176473600	98.4966	5098650900	93.51
	Hammonasset	WAM129	American Rugose Rose	Rosa rugosa Thunb.	4404072000	98.2838	4328490900	94.1
	Hammonasset	WAM130	American Rugose Rose	Rosa rugosa Thunb.	4105674900	98.4539	4042196400	93.84
	Hammonasset	WAM131	American Rugose Rose	Rosa rugosa Thunb.	4440573900	97.7707	4341578400	93.99
	Hammonasset	WAM132	American Rugose Rose	Rosa rugosa Thunb.	6511120500	98.0489	6384079200	94.06
	Hammonasset	WAM133	American Rugose Rose	Rosa rugosa Thunb.	3959594700	97.0026	3840911400	94.27
	Hammonasset	WAM134	American Rugose Rose	Rosa rugosa Thunb.	5306960700	97.8019	5190307800	94.16
	Hammonasset	WAM135	American Rugose Rose	Rosa rugosa Thunb.	4512997800	98.4289	4442095500	93.65
	Hammonasset	WAM136	American Rugose Rose	Rosa rugosa Thunb.	4622814900	98.6123	4558665600	93.96
	Hammonasset	WAM137	American Rugose Rose	Rosa rugosa Thunb.	4324610400	98.6449	4266009000	93.6
	Hammonasset	WAM138	American Rugose Rose	Rosa rugosa Thunb.	4290607200	97.8345	4197692100	94.03
	Hammonasset	WAM139	American Rugose Rose	Rosa rugosa Thunb.	3931167900	97.917	3849280800	93.7
	Hammonasset	WAM140	American Rugose Rose	Rosa rugosa Thunb.	5537010300	97.6467	5406708000	94.09
Cultivated rugose roses	Traditional variety	Z1	Tang Bai	Rosa rugosa var. plena	5590952700	97.2789	5438817900	93.83
	Traditional variety	Z13	Tang Fen	Rosa rugosa 'Tang Fen'	4179636300	98.4616	4115337300	92.99
	Traditional variety	Z14	Fen Zhong Guan	Rosa rugosa 'Fen Zhong Guan'	3989043900	97.914	3905833200	93.18
	Traditional variety	Z15	Zhu Zi Shuang Hui	Rosa rugosa var. plena	4800054000	98.3365	4720206900	93.48
	Traditional variety	Z17	Fen Xiu Qiu Chan Fang	Rosa rugosa	4189749600	97.6703	4092140700	92.72
	Traditional variety	Z19	Chan Fang Fen Chi Di Cui	Rosa rugosa	4686227100	98.1144	4597863600	92.94
	Traditional variety	Z20	Jin DIng Fen Chi Di Cui	Rosa rugosa	4990216500	98.3622	4908486900	93.23
	Traditional variety	Z21	Qian Mu Fen Chi Di Cui	Rosa rugosa	4846521300	97.8982	4744656300	93
	Traditional variety	Z22	Qian Mu Fen Chi Di Cui	Rosa rugosa	4646760900	98.0253	4555001700	93.57
	Traditional variety	Z24	Chan Fang Zi Zhi Xiao Ye	Rosa rugosa	5136672900	98.6682	5068261500	93.32
	Traditional variety	Z29	Feng Hua Mei Gui	Rosa rugosa	4590568200	98.6122	4526859300	93.1
	Traditional variety	Z32	Zi Zhi	Rosa rugosa	4171947000	93.8307	3914568000	93.71
	Traditional variety	Z35	Rose Variety	Rosa rugosa	4207721400	96.5634	4063117500	93.79
	Traditional variety	Z36	Rose Variety	Rosa rugosa	4377318300	96.8509	4239474300	93.66
	Traditional variety	Z38	Sai Xi Zi	Rosa rugosa var. plena	4759389300	98.1484	4671265200	93.62
	Traditional variety	Z39	Ping Yin	Rosa rugosa var. plena	4834295100	98.9047	4781344200	93.06
	Traditional variety	Z40	Ping Yin Chong Ban	Rosa rugosa var. plena	4867618500	98.0976	4775017200	93.26
	Traditional variety	Z41	Ping Yin Chong Ban	Rosa rugosa var. plena	5022232800	96.657	4854339900	93.55
	Traditional variety	Z43	Yu Pan	Rosa rugosa var. plena	4932349200	97.9294	4830220800	92.79
	Traditional variety	Z44	Xiang Ci Guo	Rosa rugosa var. plena	4137319500	98.349	4069012200	92.78
	Traditional variety	Z45	Zi Yun	Rosa rugosa var. plena	4571892900	97.8701	4474517400	93.48
	Traditional variety	Z46	Zhu long You Kong	Rosa rugosa 'Zhu long You Kong'	4155443100	98.2999	4084795200	93.34
	Traditional variety	Z48	Feng Hua	Rosa rugosa	4018071000	98.3186	3950511300	93.14
	Traditional variety	Z51	Fen Xiu Qiu	Rosa rugosa	4180665900	98.2637	4108078800	93.41
	Traditional variety	Z54	Tang Hong	Rosa rugosa	4366062600	98.2927	4291522200	93.32
	Traditional variety	Z58	Yuan Qu Zi Zhi Da Ye	Rosa rugosa	4001496900	98.4491	3939437100	93.12
	Traditional variety	Z61	Ci Guo	Rosa rugosa	4389825900	97.6932	4288562700	93.5
	Traditional variety	Z62	Ci Guo	Rosa rugosa	3996974100	98.5252	3938025000	93.09
	Traditional variety	Z64	Zi Fu Rong	Rosa rugosa var. plena	4154807100	98.0415	4073434200	93.11
	Traditional variety	Z65	Zhong Ke	Rosa rugosa var. plena	4089516300	98.2753	4018984200	92.62
	Traditional variety	Z66	Zhong Ke	Rosa rugosa var. plena	4020087600	98.3279	3952868100	93.14
	Traditional variety	Z67	Zi Ying Bin Fen	Rosa rugosa var. plena	4126637700	98.1121	4048729800	93.01
	Traditional variety	Z68	Henan	Rosa rugosa var. plena	3992657100	98.1658	3919425000	92.86
	Traditional variety	Z69	Henan	Rosa rugosa var. plena	4814410200	98.7972	4756504500	92.76
	Traditional variety	Z73	Rose Variety	Rosa rugosa	4121691000	98.4833	4059176700	93.36
	Traditional variety	Z74	Rose Variety	Rosa rugosa	4331555400	97.0923	4205605200	93.38
	Traditional variety	Z75	Rose Variety	Rosa rugosa	4340232300	95.5797	4148380200	93.58
	hybrids between R. rugosa and R. chinensis	Z56	Zi Long Wo Chi	Cross with Rosa Chinensis	3924852900	98.5226	3866866500	93.07
	hybrids between R. rugosa and R. chinensis	Z70	Rose Variety	Cross with Rosa Chinensis	4553037900	97.1759	4424454000	93.45
	hybrids between R. rugosa and R. chinensis	Z72	Rose Variety	Cross with Rosa Chinensis	4692993300	97.8357	4591421400	93.22
	hybrids between R. rugosa and R. chinensis	Z77	Rose Variety	Cross with Rosa Chinensis	4396978800	95.2753	4189232700	93.73
	Zizhi Rose	Z4	Zi Zhi Bai Hua	Rosa rugosa 'Zi Zhi'	4518663000	91.1438	4118481300	93.67
	Zizhi Rose	Z5	Zi Zhi Bai Hua	Rosa rugosa 'Zi Zhi'	4456026900	90.1071	4015197900	93.97
	Zizhi Rose	Z8	Chong Ban Bai	Rosa rugosa 'Zi Zhi'	5494903800	95.1718	5229596700	94.46
	Zizhi Rose	Z9	Zi Zhi Dan Fen	Rosa rugosa 'Zi Zhi'	4131146700	91.5239	3780988200	93.09
	Zizhi Rose	Z23	Chan Fang Zi Zhi Xiao Ye	Rosa rugosa 'Zi Zhi'	4966995600	98.4418	4889598600	93.43
	Zizhi Rose	Z26	Zi Zhi	Rosa rugosa 'Zi Zhi'	4761188700	98.121	4671724800	93.2
	Zizhi Rose	Z27	Zi Zhi	Rosa rugosa 'Zi Zhi'	4462891500	94.977	4238719200	93.96
	Zizhi Rose	Z28	Zi Zhi	Rosa rugosa 'Zi Zhi'	4778260800	96.9711	4633531500	93.29
	Zizhi Rose	Z30	Zi Zhi	Rosa rugosa 'Zi Zhi'	4773052200	96.8416	4622298600	93.57
	Zizhi Rose	Z31	Zi Zhi Shen Hong	Rosa rugosa 'Zi Zhi'	4098079200	94.2356	3861849300	93.89
	Zizhi Rose	Z37	Rose Variety	Rosa rugosa 'Zi Zhi'	4571311200	97.0575	4436798400	93.36
	Zizhi Rose	Z50	Qian Mu Zi Zhi	Rosa rugosa 'Zi Zhi'	4081799700	98.4017	4016560200	93.34
	Zizhi Rose	Z53	Yi Pin Zi Yi	Rosa rugosa 'Yi Pin Zi Yi'	4178409000	97.205	4061624100	93.19
	Zizhi Rose	Z59	Qian Mu Zi Zhi Xiao Ye	Rosa rugosa 'Zi Zhi'	4105017900	97.8625	4017274800	93.21
	Kushui Rose	Z78	Ku shui	Rosa rugosa × Rosa Sertata	4267844400	98.6478	4210135200	92.91
	Kushui Rose	Z79	Ku shui	Rosa rugosa × Rosa Sertata	4575950400	98.25	4495871400	92.99
	Kushui Rose	Z80	Ku shui	Rosa rugosa × Rosa Sertata	4419510000	98.353	4346721300	93.36
	Kushui Rose	Z81	Ku shui	Rosa rugosa × Rosa Sertata	3902100300	98.1234	3828871800	93.18
	hybrids between R. rugosa and R. multiflora	Z6	Lai Zhou	Cross with Rosa multiflora	4765923300	92.9463	4429747200	93.41
	hybrids between R. rugosa and R. multiflora	Z33	Lai Zhou	Cross with Rosa multiflora	4765319700	96.507	4598866200	93.7
	hybrids between R. rugosa and R. multiflora	Z34	Lai Zhou	Cross with Rosa multiflora	4862049900	96.7309	4703106900	93.14
	hybrids between R. rugosa and R. multiflora	Z84	Pink Grootendorst	Cross with Rosa multiflora	4138920300	94.0805	3893917800	93.34
	R. chinensis	Z2	Su Yu	Rosa Chinensis	5476970100	98.1909	5377886700	93.03
	R. chinensis	Z55	Nuan Hong	Rosa Chinensis	4206331200	97.9459	4119927900	93.67
	R. chinensis	Z60	Tiane Huang	Rosa Chinensis	4087518600	98.7267	4035472800	93.47
