# Supplementary material for: Resequencing of Rosa rugosa accessions revealed the history of population dynamics, breed origin, and domestication pathways
Source: BMC Plant Biol. 2023 May 4;23:235. doi: 10.1186/s12870-023-04244-5 (PMC10158352; doi:10.1186/s12870-023-04244-5)
Supplement: Supplementary file 9 — Supplementary Material 9 [file 12870_2023_4244_MOESM9_ESM.xlsx]

## Sheet: Sheet1
Table S6 The average polymorphism in different groups.
Category	Sample size	Diversity Index
		polymorphism π(10-3)	polymorphism θw(10-3)
Wild	125	2.08533	3.19168
Traditional variety	37	2.94192	2.39409
hybrids between R. rugosa and R. chinensis	4	5.09176	5.18891
Zizhi Rose	14	4.18508	3.92464
Kushui Rose	4	4.03183	3.7244
hybrids between R. rugosa and R. multiflora	4	6.75323	6.42872
R. chinensis	3	8.10698	8.51394
