# Supplementary material for: Resequencing of Rosa rugosa accessions revealed the history of population dynamics, breed origin, and domestication pathways
Source: BMC Plant Biol. 2023 May 4;23:235. doi: 10.1186/s12870-023-04244-5 (PMC10158352; doi:10.1186/s12870-023-04244-5)
Supplement: Supplementary file 10 — Supplementary Material 10 [file 12870_2023_4244_MOESM10_ESM.xlsx]

## Sheet: Sheet1
Table S3 Genome mapping and coverage information for all accessions analysed in this study.
	Sanmple note	Name	Systematic Name	Mapping rate (%)	Average depth	Coverage at least 1× (%)
Wild rugose roses	WYT002	Yantai Rugose Rose	Rosa rugosa Thunb.	95.42	7.86	94.3
	WYT003	Yantai Rugose Rose	Rosa rugosa Thunb.	94.37	7.46	93.51
	WYT004	Yantai Rugose Rose	Rosa rugosa Thunb.	94.49	7.67	93.3
	WYT005	Yantai Rugose Rose	Rosa rugosa Thunb.	94.64	7.85	94.48
	WYT006	Yantai Rugose Rose	Rosa rugosa Thunb.	93.16	7.48	92.48
	WYT007	Yantai Rugose Rose	Rosa rugosa Thunb.	95.28	9.28	93.94
	WYT008	Yantai Rugose Rose	Rosa rugosa Thunb.	94.99	7.86	93
	WYT009	Yantai Rugose Rose	Rosa rugosa Thunb.	95.27	9.01	93.06
	WYT010	Yantai Rugose Rose	Rosa rugosa Thunb.	95.03	8.08	94.66
	WYT011	Yantai Rugose Rose	Rosa rugosa Thunb.	94.5	7.68	93.91
	WYT012	Yantai Rugose Rose	Rosa rugosa Thunb.	95.35	7.86	93.68
	WYT013	Yantai Rugose Rose	Rosa rugosa Thunb.	91.01	8.6	95.17
	WYT015	Yantai Rugose Rose	Rosa rugosa Thunb.	94.54	9.97	94.93
	WYT016	Yantai Rugose Rose	Rosa rugosa Thunb.	95.47	8.07	94.41
	WYT017	Yantai Rugose Rose	Rosa rugosa Thunb.	93.02	8.9	94.86
	WYT018	Yantai Rugose Rose	Rosa rugosa Thunb.	95.25	7.71	93.73
	WYT020	Yantai Rugose Rose	Rosa rugosa Thunb.	95.77	8.33	93.9
	WYT021	Yantai Rugose Rose	Rosa rugosa Thunb.	96.14	9.18	94.43
	WYT022	Yantai Rugose Rose	Rosa rugosa Thunb.	95.37	9.26	94.31
	WYT023	Yantai Rugose Rose	Rosa rugosa Thunb.	95	8.29	93.71
	WYT024	Yantai Rugose Rose	Rosa rugosa Thunb.	94.8	8.58	94.12
	WYT025	Yantai Rugose Rose	Rosa rugosa Thunb.	95.26	9.47	94.42
	WYT027	Yantai Rugose Rose	Rosa rugosa Thunb.	94.94	8.97	94.2
	WYT028	Yantai Rugose Rose	Rosa rugosa Thunb.	93.23	9.08	94.19
	WYT029	Yantai Rugose Rose	Rosa rugosa Thunb.	95.62	8.98	94.45
	WYT030	Yantai Rugose Rose	Rosa rugosa Thunb.	95.73	8.45	94.06
	WWH031	Weihai Rugose Rose	Rosa rugosa Thunb.	95.15	8.25	94.05
	WWH032	Weihai Rugose Rose	Rosa rugosa Thunb.	94.42	8.22	93.67
	WWH033	Weihai Rugose Rose	Rosa rugosa Thunb.	94.85	8.16	94.17
	WWH034	Weihai Rugose Rose	Rosa rugosa Thunb.	95.53	8.21	94.2
	WWH035	Weihai Rugose Rose	Rosa rugosa Thunb.	94.89	8.13	93.77
	WWH036	Weihai Rugose Rose	Rosa rugosa Thunb.	95.04	8.05	93.51
	WWH037	Weihai Rugose Rose	Rosa rugosa Thunb.	95.2	8.24	93.33
	WWH038	Weihai Rugose Rose	Rosa rugosa Thunb.	95.1	8.38	94.03
	WWH039	Weihai Rugose Rose	Rosa rugosa Thunb.	94.98	8.28	94.37
	WWH040	Weihai Rugose Rose	Rosa rugosa Thunb.	95.35	8.25	93.9
	WWH041	Weihai Rugose Rose	Rosa rugosa Thunb.	91.96	8.06	93.39
	WWH042	Weihai Rugose Rose	Rosa rugosa Thunb.	92.46	7.89	94.07
	WWH043	Weihai Rugose Rose	Rosa rugosa Thunb.	94.43	8.09	93.97
	WWH044	Weihai Rugose Rose	Rosa rugosa Thunb.	95.08	8.15	93.27
	WWH046	Weihai Rugose Rose	Rosa rugosa Thunb.	94.91	7.85	94.01
	WWH047	Weihai Rugose Rose	Rosa rugosa Thunb.	94.38	8.08	93.25
	WWH048	Weihai Rugose Rose	Rosa rugosa Thunb.	95.65	8.16	93.69
	WWH050	Weihai Rugose Rose	Rosa rugosa Thunb.	95.3	7.7	93.24
	WWH051	Weihai Rugose Rose	Rosa rugosa Thunb.	96.15	8.05	93.33
	WWH052	Weihai Rugose Rose	Rosa rugosa Thunb.	95.86	8.09	93.51
	WWH053	Weihai Rugose Rose	Rosa rugosa Thunb.	95.9	8.15	93.48
	WWH054	Weihai Rugose Rose	Rosa rugosa Thunb.	93.99	7.91	94.12
	WWH055	Weihai Rugose Rose	Rosa rugosa Thunb.	95.91	8.06	94.15
	WWH056	Weihai Rugose Rose	Rosa rugosa Thunb.	95.96	8.46	93.6
	WWH057	Weihai Rugose Rose	Rosa rugosa Thunb.	96.16	8.01	92.83
	WWH058	Weihai Rugose Rose	Rosa rugosa Thunb.	96.31	8.12	92.81
	WWH059	Weihai Rugose Rose	Rosa rugosa Thunb.	95.91	8.17	93.24
	WWH060	Weihai Rugose Rose	Rosa rugosa Thunb.	95.58	8.08	94.16
	WLN061	Liaoning Rugose Rose	Rosa rugosa Thunb.	96.15	7.98	93.6
	WLN062	Liaoning Rugose Rose	Rosa rugosa Thunb.	94.24	8.63	94.45
	WLN063	Liaoning Rugose Rose	Rosa rugosa Thunb.	96.38	7.55	93.95
	WLN064	Liaoning Rugose Rose	Rosa rugosa Thunb.	95.99	7.74	93.82
	WLN065	Liaoning Rugose Rose	Rosa rugosa Thunb.	96.09	7.71	93.65
	WLN066	Liaoning Rugose Rose	Rosa rugosa Thunb.	96.28	8.11	93.71
	WLN067	Liaoning Rugose Rose	Rosa rugosa Thunb.	96.27	9.12	94.71
	WLN068	Liaoning Rugose Rose	Rosa rugosa Thunb.	95.78	8.64	93.92
	WLN069	Liaoning Rugose Rose	Rosa rugosa Thunb.	96.28	8.76	93.96
	WLN070	Liaoning Rugose Rose	Rosa rugosa Thunb.	96.15	8.21	93.92
	WLN071	Liaoning Rugose Rose	Rosa rugosa Thunb.	96.06	8.88	94.72
	WLN072	Liaoning Rugose Rose	Rosa rugosa Thunb.	95.43	7.92	94.01
	WLN073	Liaoning Rugose Rose	Rosa rugosa Thunb.	95.98	8.26	93.8
	WLN074	Liaoning Rugose Rose	Rosa rugosa Thunb.	95.73	9.01	94.52
	WLN075	Liaoning Rugose Rose	Rosa rugosa Thunb.	95.97	9.26	94.77
	WLN076	Liaoning Rugose Rose	Rosa rugosa Thunb.	96.02	9.36	94.63
	WLN077	Liaoning Rugose Rose	Rosa rugosa Thunb.	96.11	9.2	94.68
	WLN078	Liaoning Rugose Rose	Rosa rugosa Thunb.	96.18	8.14	93.83
	WLN079	Liaoning Rugose Rose	Rosa rugosa Thunb.	96.32	8.82	94.36
	WLN080	Liaoning Rugose Rose	Rosa rugosa Thunb.	96.28	8.45	94.16
	WLN081	Liaoning Rugose Rose	Rosa rugosa Thunb.	96.29	8.55	93.58
	WLN082	Liaoning Rugose Rose	Rosa rugosa Thunb.	96.08	8.81	94.19
	WLN083	Liaoning Rugose Rose	Rosa rugosa Thunb.	96.13	8.65	94.17
	WLN084	Liaoning Rugose Rose	Rosa rugosa Thunb.	96.32	7.73	93.97
	WLN085	Liaoning Rugose Rose	Rosa rugosa Thunb.	96.18	8.79	93.04
	WLN086	Liaoning Rugose Rose	Rosa rugosa Thunb.	96.29	8.73	92.75
	WLN087	Liaoning Rugose Rose	Rosa rugosa Thunb.	96.15	7.91	93.69
	WLN088	Liaoning Rugose Rose	Rosa rugosa Thunb.	96.16	8	93.53
	WLN089	Liaoning Rugose Rose	Rosa rugosa Thunb.	96.14	8.94	93.74
	WLN090	Liaoning Rugose Rose	Rosa rugosa Thunb.	96.07	9.07	93.07
	WJL091	JIlin Rugose Rose	Rosa rugosa Thunb.	95.09	8.39	92.55
	WJL093	JIlin Rugose Rose	Rosa rugosa Thunb.	95.82	9.14	92.97
	WJL094	JIlin Rugose Rose	Rosa rugosa Thunb.	95.62	8.95	92.92
	WJL095	JIlin Rugose Rose	Rosa rugosa Thunb.	95.62	8.74	93.17
	WJL096	JIlin Rugose Rose	Rosa rugosa Thunb.	94.8	8.07	92.46
	WJL097	JIlin Rugose Rose	Rosa rugosa Thunb.	95.69	8.14	91.93
	WJL098	JIlin Rugose Rose	Rosa rugosa Thunb.	95.64	8.46	92.99
	WJL099	JIlin Rugose Rose	Rosa rugosa Thunb.	94.48	8.23	91.46
	WJL102	JIlin Rugose Rose	Rosa rugosa Thunb.	95.05	8.1	92.28
	WJL103	JIlin Rugose Rose	Rosa rugosa Thunb.	94.94	8.84	92.32
	WJL104	JIlin Rugose Rose	Rosa rugosa Thunb.	95.22	7.84	91.48
	WJL105	JIlin Rugose Rose	Rosa rugosa Thunb.	95.67	8.19	92.67
	WJL106	JIlin Rugose Rose	Rosa rugosa Thunb.	95.41	8.97	93.35
	WJL107	JIlin Rugose Rose	Rosa rugosa Thunb.	95.69	8.54	92.79
	WJL108	JIlin Rugose Rose	Rosa rugosa Thunb.	93.74	8.4	92.85
	WJL109	JIlin Rugose Rose	Rosa rugosa Thunb.	94.44	8.3	92.34
	WJL110	JIlin Rugose Rose	Rosa rugosa Thunb.	95.28	9.02	93.22
	WJL111	JIlin Rugose Rose	Rosa rugosa Thunb.	95.31	8.69	92.89
	WJL112	JIlin Rugose Rose	Rosa rugosa Thunb.	94.83	9.32	93.31
	WJL113	JIlin Rugose Rose	Rosa rugosa Thunb.	95.7	8.2	93.23
	WJL114	JIlin Rugose Rose	Rosa rugosa Thunb.	95.81	9.17	92.92
	WJL115	JIlin Rugose Rose	Rosa rugosa Thunb.	95.55	8.65	92.76
	WJL116	JIlin Rugose Rose	Rosa rugosa Thunb.	95.87	7.72	92.48
	WJL118	JIlin Rugose Rose	Rosa rugosa Thunb.	95.28	8.22	92.44
	WAM121	American Rugose Rose	Rosa rugosa Thunb.	95.94	8.99	92.35
	WAM125	American Rugose Rose	Rosa rugosa Thunb.	95.77	8.82	92.05
	WAM126	American Rugose Rose	Rosa rugosa Thunb.	95.14	8.76	92.35
	WAM127	American Rugose Rose	Rosa rugosa Thunb.	95.77	8.43	92.36
	WAM128	American Rugose Rose	Rosa rugosa Thunb.	95.83	9.6	92.81
	WAM129	American Rugose Rose	Rosa rugosa Thunb.	96.12	8.29	92.18
	WAM130	American Rugose Rose	Rosa rugosa Thunb.	95.94	7.76	90.83
	WAM131	American Rugose Rose	Rosa rugosa Thunb.	96.09	8.33	92.1
	WAM132	American Rugose Rose	Rosa rugosa Thunb.	95.88	11.97	93.36
	WAM133	American Rugose Rose	Rosa rugosa Thunb.	95.68	7.47	90.75
	WAM134	American Rugose Rose	Rosa rugosa Thunb.	95.98	9.87	92.32
	WAM135	American Rugose Rose	Rosa rugosa Thunb.	96.08	8.49	92.33
	WAM136	American Rugose Rose	Rosa rugosa Thunb.	95.74	8.7	92.34
	WAM137	American Rugose Rose	Rosa rugosa Thunb.	95.83	8.04	91.78
	WAM138	American Rugose Rose	Rosa rugosa Thunb.	95.92	7.92	91.86
	WAM139	American Rugose Rose	Rosa rugosa Thunb.	95.68	7.45	90.74
	WAM140	American Rugose Rose	Rosa rugosa Thunb.	95.94	10.23	93
Cultivated rugose roses	Z1	Tang Bai	Rosa rugosa var. plena	95.63	10.4	92.81
	Z13	Tang Fen	Rosa rugosa 'Tang Fen'	95.58	7.79	91.78
	Z14	Fen Zhong Guan	Rosa rugosa 'Fen Zhong Guan'	95.52	7.48	91.6
	Z15	Zhu Zi Shuang Hui	Rosa rugosa var. plena	95.5	8.3	91.81
	Z17	Fen Xiu Qiu Chan Fang	Rosa rugosa	94.21	7.84	92.14
	Z19	Chan Fang Fen Chi Di Cui	Rosa rugosa	95.47	7.81	92.2
	Z20	Jin DIng Fen Chi Di Cui	Rosa rugosa	95.24	8.16	93.63
	Z21	Qian Mu Fen Chi Di Cui	Rosa rugosa	95.49	8.18	91.84
	Z22	Qian Mu Fen Chi Di Cui	Rosa rugosa	95.09	7.82	92.51
	Z24	Chan Fang Zi Zhi Xiao Ye	Rosa rugosa	95.13	8.48	94.03
	Z29	Feng Hua Mei Gui	Rosa rugosa	95.36	7.73	92.92
	Z32	Zi Zhi	Rosa rugosa	95.45	7.37	88.63
	Z35	Rose Variety	Rosa rugosa	91.34	7.07	89.78
	Z36	Rose Variety	Rosa rugosa	93.9	7.43	90.22
	Z38	Sai Xi Zi	Rosa rugosa var. plena	95.92	8.42	90.33
	Z39	Ping Yin	Rosa rugosa var. plena	95.55	8.08	92.65
	Z40	Ping Yin Chong Ban	Rosa rugosa var. plena	95.23	8.11	93.51
	Z41	Ping Yin Chong Ban	Rosa rugosa var. plena	95.53	8.38	93.13
	Z43	Yu Pan	Rosa rugosa var. plena	94.98	8.12	92.79
	Z44	Xiang Ci Guo	Rosa rugosa var. plena	95.41	7.18	92.04
	Z45	Zi Yun	Rosa rugosa var. plena	95.32	7.76	92.51
	Z46	Zhu long You Kong	Rosa rugosa 'Zhu long You Kong'	95.44	7.99	92.18
	Z48	Feng Hua	Rosa rugosa	95.15	7.67	92.12
	Z51	Fen Xiu Qiu	Rosa rugosa	94.58	7.98	92.72
	Z54	Tang Hong	Rosa rugosa	95.36	8.32	92.37
	Z58	Yuan Qu Zi Zhi Da Ye	Rosa rugosa	95.35	7.53	92.96
	Z61	Ci Guo	Rosa rugosa	95.7	8.42	91.35
	Z62	Ci Guo	Rosa rugosa	95.3	7.62	93.09
	Z64	Zi Fu Rong	Rosa rugosa var. plena	95.15	7.99	91.82
	Z65	Zhong Ke	Rosa rugosa var. plena	94.98	7.85	92.82
	Z66	Zhong Ke	Rosa rugosa var. plena	95.46	7.71	92.82
	Z67	Zi Ying Bin Fen	Rosa rugosa var. plena	95.34	7.99	91.9
	Z68	Henan	Rosa rugosa var. plena	95.55	7.79	92.98
	Z69	Henan	Rosa rugosa var. plena	95.38	9.09	93.16
	Z73	Rose Variety	Rosa rugosa	94.3	7.94	91.53
	Z74	Rose Variety	Rosa rugosa	95.62	8.23	91.55
	Z75	Rose Variety	Rosa rugosa	95.63	8.12	90.36
	Z4	Zi Zhi Bai Hua	Rosa rugosa 'Zi Zhi'	92.47	7.92	88.3
	Z5	Zi Zhi Bai Hua	Rosa rugosa 'Zi Zhi'	93.95	8.34	83.66
	Z8	Chong Ban Bai	Rosa rugosa 'Zi Zhi'	93.53	9.44	90.11
	Z9	Zi Zhi Dan Fen	Rosa rugosa 'Zi Zhi'	93.79	7.21	87.73
	Z23	Chan Fang Zi Zhi Xiao Ye	Rosa rugosa 'Zi Zhi'	94	8.45	90.55
	Z26	Zi Zhi	Rosa rugosa 'Zi Zhi'	94.22	8.14	91.2
	Z27	Zi Zhi	Rosa rugosa 'Zi Zhi'	94.72	7.55	89.04
	Z28	Zi Zhi	Rosa rugosa 'Zi Zhi'	93.9	8.13	90.03
	Z30	Zi Zhi	Rosa rugosa 'Zi Zhi'	94.14	8.04	89.87
	Z31	Zi Zhi Shen Hong	Rosa rugosa 'Zi Zhi'	94.37	7	88.29
	Z37	Rose Variety	Rosa rugosa 'Zi Zhi'	93.05	7.75	89.5
	Z50	Qian Mu Zi Zhi	Rosa rugosa 'Zi Zhi'	94.33	7.89	90.11
	Z53	Yi Pin Zi Yi	Rosa rugosa 'Yi Pin Zi Yi'	94.03	8.47	82.74
	Z59	Qian Mu Zi Zhi Xiao Ye	Rosa rugosa 'Zi Zhi'	94.2	7.85	90.32
	Z78	Ku shui	Rosa rugosa × Rosa Sertata	94.57	8.16	91.73
	Z79	Ku shui	Rosa rugosa × Rosa Sertata	94.15	8.7	89.61
	Z80	Ku shui	Rosa rugosa × Rosa Sertata	94.5	8.56	89.28
	Z81	Ku shui	Rosa rugosa × Rosa Sertata	94.37	7.64	88.3
	Z56	Zi Long Wo Chi	Cross with Rosa Chinensis	94.34	7.51	89.93
	Z70	Rose Variety	Cross with Rosa Chinensis	94.32	8.62	89.76
	Z72	Rose Variety	Cross with Rosa Chinensis	93.48	9.19	84.13
	Z77	Rose Variety	Cross with Rosa Chinensis	94.71	8.02	89.76
	Z6	Lai Zhou	Cross with Rosa multiflora	91.96	8.1	88.3
	Z33	Lai Zhou	Cross with Rosa multiflora	92.03	7.85	89.33
	Z34	Lai Zhou	Cross with Rosa multiflora	92.28	8.03	89.35
	Z84	Pink Grootendorst	Cross with Rosa multiflora	91.33	7.41	87.68
	Z2	Su Yu	Rosa Chinensis	90.68	10	84.87
	Z55	Nuan Hong	Rosa Chinensis	90.1	8.65	77.91
	Z60	Tiane Huang	Rosa Chinensis	91.73	7.75	86.6
