# Supplementary material for: Resequencing of Rosa rugosa accessions revealed the history of population dynamics, breed origin, and domestication pathways
Source: BMC Plant Biol. 2023 May 4;23:235. doi: 10.1186/s12870-023-04244-5 (PMC10158352; doi:10.1186/s12870-023-04244-5)
Supplement: Supplementary file 11 — Supplementary Material 11 [file 12870_2023_4244_MOESM11_ESM.xlsx]

## Sheet: Sheet1
Table S4 Number and distribution of SNPs for each individual.
Category	Sample	Total SNPs	Intergenic	Intronic	Splicing	1 kb Upstream	1 kb Downstream	Upstream/ Downstream	Exonic							Transition (Ts)	Tranversion (Tv)	Ts/Tv ratio	Heterozygous SNPs	Observed heterozygosity (‰)	Frequency per 103 bp
									Total	Stop gain	Stop loss	Synonymous	Non-synonymous	Ratio of non-synonymous/synonymous	unknown
Hammonasset	WAM121	1093123	542547	256348	648	72230	72477	8584	140289	2417	716	57201	79953	1.39776	2	721810	371313	1.943	814206	1.99997	2.68509
Hammonasset	WAM125	1099608	552528	254013	659	72016	72389	8279	139724	2437	749	56932	79602	1.39819	4	728161	371447	1.96	813407	1.99801	2.70102
Hammonasset	WAM126	1106471	546530	260113	644	73258	73995	9229	142702	2522	682	58198	81295	1.39687	5	728620	377851	1.928	857884	2.10726	2.71788
Hammonasset	WAM127	1090822	540766	257069	650	71892	72650	8539	139256	2379	739	56897	79238	1.39266	3	718972	371850	1.933	825980	2.02889	2.67944
Hammonasset	WAM128	1147796	569914	267100	710	76649	76911	9373	147139	2570	745	60218	83602	1.38832	4	757785	390011	1.942	883198	2.16944	2.81938
Hammonasset	WAM129	1047201	518695	244361	641	69928	69745	8541	135290	2342	721	55093	77132	1.40003	2	690805	356396	1.938	798375	1.96109	2.57229
Hammonasset	WAM130	1051803	520194	245792	634	70425	70517	8513	135728	2294	680	55520	77230	1.39103	4	694001	357802	1.939	720129	1.76889	2.58359
Hammonasset	WAM131	1059986	527782	246779	644	70591	69620	8511	136059	2362	715	55359	77619	1.4021	4	699758	360228	1.942	811174	1.99252	2.60369
Hammonasset	WAM132	1255964	638208	287549	722	82960	82340	9319	154866	2745	827	62931	88359	1.40406	4	832888	423076	1.968	991340	2.43507	3.08508
Hammonasset	WAM133	1034945	514521	242325	634	67328	69132	8022	132983	2292	693	54371	75624	1.39089	3	683058	351887	1.941	774114	1.90149	2.54218
Hammonasset	WAM134	1120428	562550	259032	632	74515	74485	8872	140342	2429	762	57351	79797	1.39138	3	740819	379609	1.951	855074	2.10036	2.75216
Hammonasset	WAM135	1058928	519070	249507	641	70649	71406	8477	139178	2381	695	56928	79170	1.3907	4	697076	361852	1.926	810444	1.99073	2.60109
Hammonasset	WAM136	1091161	537154	255582	643	72859	73244	8788	142891	2457	749	57928	81753	1.41129	4	718925	372236	1.931	832056	2.04382	2.68027
Hammonasset	WAM137	1053739	513977	248762	632	70666	72112	8843	138747	2330	673	57036	78705	1.37992	3	692609	361130	1.917	784287	1.92648	2.58835
Hammonasset	WAM138	1046244	513667	244924	608	69626	70614	8828	137977	2327	689	56834	78124	1.3746	3	690527	355717	1.941	782148	1.92123	2.56994
Hammonasset	WAM139	1061640	525890	249043	651	69168	70279	8144	138465	2262	666	56657	78876	1.39217	4	700020	361620	1.935	776764	1.908	2.60775
Hammonasset	WAM140	1144737	577251	263155	674	74280	75138	8638	145601	2525	753	59331	82990	1.39876	2	758602	386135	1.964	881179	2.16448	2.81187
Jilin	WJL091	1086828	540999	254003	642	71454	72208	8683	138839	2322	715	56904	78896	1.38648	2	717873	368955	1.945	847188	2.08099	2.66963
Jilin	WJL093	1163274	585594	266565	687	77279	77769	9273	146107	2429	743	59671	83262	1.39535	2	771024	392250	1.965	923923	2.26947	2.8574
Jilin	WJL094	1146001	568081	268426	683	76692	78085	9079	144955	2446	724	59509	82274	1.38255	2	756216	389785	1.94	901266	2.21382	2.81497
Jilin	WJL095	1131082	565559	262578	706	75464	75182	9232	142361	2445	699	58298	80915	1.38795	4	747937	383145	1.952	888222	2.18178	2.77833
Jilin	WJL096	1088983	541541	253079	656	72225	72649	8852	139981	2381	732	57500	79365	1.38026	3	719350	369633	1.946	832008	2.0437	2.67492
Jilin	WJL097	1037957	517214	241933	588	68727	69682	8417	131396	2217	687	53964	74525	1.38101	3	686011	351946	1.949	753019	1.84967	2.54958
Jilin	WJL098	1210884	592821	287037	725	82021	82589	10340	155351	2516	752	64031	88050	1.37512	2	797981	412903	1.932	966047	2.37295	2.97435
Jilin	WJL099	1800544	863820	425368	975	131881	130635	16691	231174	3641	1160	96778	129590	1.33904	5	1176945	623599	1.887	1447156	3.55472	4.42276
Jilin	WJL102	1647558	797415	387529	902	117543	117061	14868	212240	3353	1027	88134	119721	1.3584	5	1080474	567084	1.905	1338416	3.28761	4.04697
Jilin	WJL103	1611673	788573	377268	907	113445	113739	14033	203708	3362	1067	84584	114691	1.35594	4	1059824	551849	1.92	1327857	3.26168	3.95883
Jilin	WJL104	1449358	688919	347862	832	103596	104536	13285	190328	2914	937	79170	107304	1.35536	3	945487	503871	1.876	1170681	2.8756	3.56012
Jilin	WJL105	1211503	598797	282701	703	82404	82431	10244	154223	2552	814	62886	87965	1.3988	6	798879	412624	1.936	959462	2.35677	2.97587
Jilin	WJL106	1230180	605916	290942	712	82258	83680	10425	156247	2670	782	64077	88716	1.38452	2	810977	419203	1.934	992675	2.43835	3.02175
Jilin	WJL107	1116746	559474	259775	692	73315	73868	8907	140715	2345	715	57439	80212	1.39647	4	738071	378675	1.949	877566	2.15561	2.74311
Jilin	WJL108	1195540	594937	282000	698	78781	80243	9490	149391	2475	768	61201	84942	1.38792	5	788518	407022	1.937	952522	2.33972	2.93666
Jilin	WJL109	1225911	616696	285208	696	80034	81300	9376	152601	2607	808	62057	87122	1.4039	7	811935	413976	1.961	959260	2.35627	3.01126
Jilin	WJL110	1267787	633293	297985	727	83488	84325	10091	157878	2713	814	64267	90080	1.40165	4	837184	430603	1.944	1026473	2.52137	3.11412
Jilin	WJL111	1158561	582074	269166	694	75997	77268	9149	144213	2498	729	59391	81591	1.37379	4	765714	392847	1.949	920092	2.26006	2.84583
Jilin	WJL112	1196571	587036	283335	723	80835	81699	9591	153352	2646	771	62949	86983	1.3818	3	788836	407735	1.934	957607	2.35221	2.93919
Jilin	WJL113	1094700	544257	257412	659	71520	72781	8461	139610	2370	698	57053	79485	1.39318	4	721739	372961	1.935	861742	2.11674	2.68896
Jilin	WJL114	1178738	576522	280912	685	80314	79878	9694	150733	2529	762	61858	85579	1.38348	5	775158	403580	1.92	924988	2.27209	2.89539
Jilin	WJL115	1123334	558269	262497	670	73477	75625	9323	143473	2390	733	58603	81743	1.39486	4	740419	382915	1.933	869054	2.1347	2.7593
Jilin	WJL116	1055400	521542	246077	617	69840	71829	8663	136832	2250	717	55993	77869	1.39069	3	695379	360021	1.931	820994	2.01665	2.59243
Jilin	WJL118	1502167	727560	353158	858	107002	106859	13141	193589	3096	945	80389	109155	1.35784	4	985814	516353	1.909	1222484	3.00284	3.68984
Liaoning	WLN061	886358	450260	203891	511	56995	57610	6640	110451	1917	550	45077	62904	1.39548	3	587315	299043	1.963	707823	1.73866	2.1772
Liaoning	WLN062	899882	454383	207846	555	57118	58849	7115	114016	2031	597	46446	64938	1.39814	4	596716	303166	1.968	735541	1.80674	2.21042
Liaoning	WLN063	807925	404023	188742	506	52599	52750	6221	103084	1784	547	42274	58477	1.38329	2	534500	273425	1.954	638806	1.56913	1.98454
Liaoning	WLN064	855878	430934	198936	517	54420	55650	6615	108806	1862	517	44476	61948	1.39284	3	567066	288812	1.963	690130	1.6952	2.10233
Liaoning	WLN065	834047	421872	192660	511	53149	54096	6265	105494	1802	534	43280	59875	1.38343	3	553312	280735	1.97	667283	1.63908	2.04871
Liaoning	WLN066	842489	421473	196568	510	54588	54995	6486	107869	1873	517	44207	61269	1.38596	3	557637	284852	1.957	655383	1.60985	2.06944
Liaoning	WLN067	910022	459646	212322	518	58702	58126	6954	113754	2009	567	46553	64622	1.38814	3	603290	306732	1.966	745566	1.83137	2.23533
Liaoning	WLN068	895714	452178	207036	538	58164	58558	7031	112209	2005	570	45543	64088	1.4072	3	593863	301851	1.967	705434	1.73279	2.20018
Liaoning	WLN069	921547	467692	212151	532	59428	59378	7110	115256	1998	602	47056	65595	1.39398	5	612744	308803	1.984	742287	1.82331	2.26364
Liaoning	WLN070	967243	484452	224259	548	64756	64056	7752	121420	2146	637	49962	68672	1.37448	3	640031	327212	1.956	785870	1.93037	2.37588
Liaoning	WLN071	880301	444222	203164	510	56718	57179	6632	111876	1932	571	45644	63726	1.39615	3	583503	296798	1.965	721549	1.77237	2.16232
Liaoning	WLN072	844622	429455	193917	498	53421	54305	6130	106896	1846	567	43528	60952	1.40029	3	560517	284105	1.972	681950	1.6751	2.07468
Liaoning	WLN073	953004	481809	220320	572	61788	62431	7387	118697	2072	617	48461	67543	1.39376	4	631009	321995	1.959	769893	1.89112	2.34091
Liaoning	WLN074	903169	461118	207291	547	57403	57392	6550	112868	1949	598	46009	64310	1.39777	2	600598	302571	1.984	747447	1.83599	2.2185
Liaoning	WLN075	892095	452047	205963	546	56909	57604	6581	112445	1913	582	45981	63966	1.39114	3	591935	300160	1.972	733480	1.80168	2.19129
Liaoning	WLN076	907798	465573	207491	510	57118	57744	6539	112823	1993	594	45972	64260	1.39781	4	603614	304184	1.984	748411	1.83836	2.22987
Liaoning	WLN077	934539	472677	215874	544	60298	60262	7044	117840	2073	597	48050	67118	1.39684	2	620593	313946	1.976	772336	1.89712	2.29555
Liaoning	WLN078	867485	430977	204266	519	56932	56756	7122	110913	1886	547	45373	63103	1.39076	4	573211	294274	1.947	682080	1.67542	2.13084
Liaoning	WLN079	900217	456002	207988	536	57643	58668	6880	112500	1915	565	45965	64051	1.39347	4	597117	303100	1.97	729548	1.79202	2.21124
Liaoning	WLN080	883359	445716	204247	521	57007	57580	6764	111524	1912	579	45538	63492	1.39426	3	585179	298180	1.962	717792	1.76315	2.16984
Liaoning	WLN081	897760	451352	209351	548	58188	59003	7025	112293	1942	599	46149	63600	1.37814	3	593411	304349	1.949	714556	1.7552	2.20521
Liaoning	WLN082	890250	448189	205458	554	57893	58523	6817	112816	1992	594	46296	63929	1.38088	5	589760	300490	1.962	718511	1.76491	2.18676
Liaoning	WLN083	887541	448314	205385	535	56990	58213	6809	111295	1907	588	45495	63302	1.39141	3	587918	299623	1.962	710709	1.74575	2.18011
Liaoning	WLN084	819207	414147	188101	510	52709	53689	6208	103843	1791	550	42547	58952	1.38557	3	542619	276588	1.961	640977	1.57446	2.01226
Liaoning	WLN085	964302	483159	222114	554	63269	63981	8030	123195	2058	590	50794	69750	1.37319	3	637468	326834	1.95	738754	1.81464	2.36866
Liaoning	WLN086	918139	461628	212999	505	60152	60591	7145	115119	1947	601	47308	65260	1.37947	3	608157	309982	1.961	681872	1.67491	2.25527
Liaoning	WLN087	934593	471228	217982	561	60769	61079	6791	116183	1990	598	47664	65928	1.38318	3	618624	315969	1.957	728688	1.78991	2.29568
Liaoning	WLN088	882795	445674	203672	531	57048	57756	6824	111290	1891	564	45731	63102	1.37985	2	583657	299138	1.951	677256	1.66357	2.16845
Liaoning	WLN089	935580	472195	216811	568	60244	61234	7318	117210	2060	614	47903	66630	1.39094	3	619302	316278	1.958	725644	1.78243	2.29811
Liaoning	WLN090	989897	500567	225663	567	65386	65407	7890	124417	2120	624	51009	70661	1.38527	3	655159	334738	1.957	748678	1.83901	2.43153
Weihai	WWH031	868693	433255	202673	503	56620	57350	6716	111576	1927	564	45467	63616	1.39917	2	574767	293926	1.955	688684	1.69165	2.13381
Weihai	WWH032	901878	458467	207224	523	58189	58349	6444	112682	1956	586	45980	64157	1.39532	3	597500	304378	1.963	713506	1.75262	2.21532
Weihai	WWH033	875257	443036	202722	495	56135	56542	6512	109815	1914	563	44996	62340	1.38546	2	579972	295285	1.964	696598	1.71109	2.14993
Weihai	WWH034	875992	442412	203322	524	55828	56498	6632	110776	1926	564	45493	62789	1.38019	4	580519	295473	1.964	697666	1.71371	2.15174
Weihai	WWH035	877870	444500	203192	529	55451	56768	6398	111032	1960	567	45417	63084	1.389	4	581953	295917	1.966	685900	1.68481	2.15635
Weihai	WWH036	896362	455111	205950	520	57191	58348	6513	112729	1964	566	46040	64154	1.39344	5	594893	301469	1.973	697184	1.71252	2.20177
Weihai	WWH037	890947	448733	206752	522	57453	57964	6659	112864	1964	564	46091	64241	1.39379	4	590394	300553	1.964	703517	1.72808	2.18847
Weihai	WWH038	903335	457074	208512	548	57916	58386	6808	114091	1964	577	46536	65011	1.397	3	598358	304977	1.961	725905	1.78307	2.2189
Weihai	WWH039	866653	439891	200846	514	54813	55872	6364	108353	1964	548	44178	61658	1.39567	5	575532	291121	1.976	690064	1.69504	2.1288
Weihai	WWH040	828581	417310	194345	495	52868	53725	6366	103472	1708	530	42389	58842	1.38814	3	548916	279665	1.962	644924	1.58416	2.03528
Weihai	WWH041	887780	448992	204935	543	57701	57411	6735	111463	1956	550	45584	63370	1.39018	3	587931	299849	1.96	696832	1.71166	2.18069
Weihai	WWH042	824541	419255	188755	499	52649	53778	6364	103241	1733	526	41968	59012	1.40612	2	547629	276912	1.977	656878	1.61352	2.02536
Weihai	WWH043	869343	438353	201224	519	56046	56891	6786	109524	1878	528	44937	62179	1.38369	2	576039	293304	1.963	697118	1.71236	2.13541
Weihai	WWH044	882039	446266	204202	500	56648	57009	6503	110911	1951	590	45264	63105	1.39415	1	584435	297604	1.963	657307	1.61457	2.16659
Weihai	WWH046	835450	420165	195105	491	53486	54155	6475	105573	1844	525	43071	60131	1.39609	2	552191	283259	1.949	656242	1.61196	2.05215
Weihai	WWH047	876049	443795	203118	502	55312	56709	6615	109998	1933	545	44797	62719	1.40007	4	580658	295391	1.965	691580	1.69876	2.15188
Weihai	WWH048	843859	423973	196759	525	54360	54946	6306	106990	1792	532	43774	60889	1.39099	3	559479	284380	1.967	665059	1.63361	2.07281
Weihai	WWH050	849944	430624	197290	504	54669	54691	6341	105825	1837	538	43281	60167	1.39015	2	564982	284962	1.982	670220	1.64629	2.08776
Weihai	WWH051	844278	423170	196929	507	55179	55358	6419	106716	1823	566	43787	60537	1.38253	3	558633	285645	1.955	641350	1.57538	2.07384
Weihai	WWH052	890150	453018	205296	514	56935	56833	6544	111010	1879	567	45325	63236	1.39517	3	590514	299636	1.97	695754	1.70901	2.18652
Weihai	WWH053	845246	423695	196533	511	54916	55655	6651	107285	1840	512	44021	60909	1.38364	3	558630	286616	1.949	648600	1.59319	2.07622
Weihai	WWH054	864088	437252	199308	505	55065	55795	6542	109621	1964	536	44689	62429	1.39697	3	572713	291375	1.965	700073	1.71962	2.1225
Weihai	WWH055	867985	435745	202562	503	56268	56645	6530	109732	1882	557	44970	62320	1.38581	3	574623	293362	1.958	704578	1.73069	2.13207
Weihai	WWH056	876471	446592	200612	542	56385	56888	6671	108781	1930	580	44386	61883	1.3942	2	582190	294281	1.978	675178	1.65847	2.15292
Weihai	WWH057	909307	459591	211956	523	58227	58777	6572	113661	1919	582	46649	64509	1.38286	2	602881	306426	1.967	712197	1.7494	2.23357
Weihai	WWH058	900653	458085	208985	523	57264	58166	6649	110981	1887	558	45361	63172	1.39265	3	598295	302358	1.978	694426	1.70575	2.21232
Weihai	WWH059	859837	430982	200008	527	56464	56830	6643	108383	1845	532	44616	61386	1.37587	4	569096	290741	1.957	663898	1.63076	2.11206
Weihai	WWH060	880637	443268	205646	519	55865	57471	6692	111176	1863	593	45581	63136	1.38514	3	583168	297469	1.96	714437	1.7549	2.16315
Yantai	WYT002	772786	388540	180258	465	48668	49513	5876	99466	1725	528	40756	56455	1.38519	2	514082	258704	1.987	635950	1.56211	1.89823
Yantai	WYT003	765835	387786	175867	461	48047	48787	5597	99290	1727	517	40578	56465	1.39152	3	509808	256027	1.991	627495	1.54134	1.88116
Yantai	WYT004	825155	415358	190767	505	52703	52840	6225	106757	1900	576	43437	60842	1.4007	2	547641	277514	1.973	665191	1.63394	2.02687
Yantai	WYT005	768670	392080	175260	464	47931	47984	5578	99373	1714	523	40564	56569	1.39456	3	512030	256640	1.995	644004	1.5819	1.88812
Yantai	WYT006	762078	387498	175291	468	47593	48797	5611	96820	1685	501	39532	55099	1.39378	3	506415	255663	1.98	609154	1.49629	1.87193
Yantai	WYT007	850058	435155	194689	516	54167	54013	6363	105155	1853	538	42638	60123	1.41008	3	566037	284021	1.992	654465	1.60759	2.08804
Yantai	WYT008	856643	436065	197221	520	53478	54208	6545	108606	1913	571	44628	61490	1.37783	4	570487	286156	1.993	680212	1.67084	2.10421
Yantai	WYT009	857967	441625	192455	517	52474	53898	6254	110744	1957	568	45186	63031	1.39492	2	574349	283618	2.025	711557	1.74783	2.10746
Yantai	WYT010	782711	394709	181462	468	49857	50384	5838	99993	1753	516	41028	56693	1.38181	3	520128	262583	1.98	661047	1.62376	1.92261
Yantai	WYT011	774190	392184	180221	466	47750	48693	5720	99156	1762	495	40582	56315	1.38768	2	515063	259127	1.987	641803	1.57649	1.90168
Yantai	WYT012	824367	415483	191687	499	52412	52523	6341	105422	1877	542	43347	59653	1.37617	3	546395	277972	1.965	664038	1.63111	2.02493
Yantai	WYT013	784373	398010	181434	476	49350	49970	5862	99271	1736	512	40444	56576	1.39887	3	520445	263928	1.971	670643	1.64733	1.92669
Yantai	WYT015	914961	469634	209222	566	57654	58011	6907	112967	1993	554	46040	64376	1.39826	4	608365	306596	1.984	754660	1.85371	2.24746
Yantai	WYT016	846741	427732	196543	497	54677	54712	6529	106051	1807	525	43463	60253	1.38631	3	561373	285368	1.967	683816	1.67969	2.07989
Yantai	WYT017	876634	446149	202045	539	55756	55665	6553	109927	1889	547	44735	62752	1.40275	4	582381	294253	1.979	719507	1.76736	2.15332
Yantai	WYT018	868696	443968	198560	530	54962	55604	6449	108623	1911	574	44272	61864	1.39736	2	575663	293033	1.964	692910	1.70203	2.13382
Yantai	WYT020	865806	440465	199913	483	55499	55920	6291	107235	1861	542	43849	60981	1.3907	2	574197	291609	1.969	691053	1.69747	2.12672
Yantai	WYT021	865663	440354	201174	495	55192	55660	6533	106255	1870	535	43567	60281	1.38364	2	573835	291828	1.966	698024	1.71459	2.12637
Yantai	WYT022	940636	480219	216112	541	60048	60367	7167	116182	2012	586	47471	66109	1.39262	4	625092	315544	1.98	763572	1.8756	2.31053
Yantai	WYT023	873703	442553	201985	512	55726	56222	6563	110142	1844	546	45137	62612	1.38715	3	579028	294675	1.964	684391	1.6811	2.14612
Yantai	WYT024	866600	437524	199412	503	56221	56763	6632	109545	1895	565	45038	62044	1.37759	3	573826	292774	1.959	684069	1.68031	2.12867
Yantai	WYT025	930533	471804	215329	535	59931	59823	7165	115946	2019	561	47284	66079	1.39749	3	617537	312996	1.972	740231	1.81826	2.28571
Yantai	WYT027	912016	463983	208836	545	58472	58838	6763	114579	2031	600	46512	65434	1.40682	2	604927	307089	1.969	736780	1.80979	2.24023
Yantai	WYT028	901535	457152	209915	544	56895	57309	6806	112914	1997	596	45982	64336	1.39916	3	598762	302773	1.977	738047	1.8129	2.21448
Yantai	WYT029	877996	444095	201458	526	56565	56956	6642	111754	1964	561	45602	63623	1.39518	4	582452	295544	1.97	722752	1.77533	2.15666
Yantai	WYT030	866363	431202	203781	540	56750	56620	6664	110806	1911	545	45440	62907	1.3844	3	572940	293423	1.952	704936	1.73157	2.12809
Trational variety	Z1	1552949	773635	356108	864	105796	106421	13003	197122	3350	999	81257	111512	1.37234	4	1026817	526132	1.951	1297358	3.18676	3.81458
Trational variety	Z13	1485747	721354	346445	880	102667	104199	12656	197546	3161	977	82089	111313	1.356	6	976524	509223	1.917	1236290	3.03676	3.64951
Trational variety	Z14	1474304	714884	344634	846	102866	104326	12477	194271	3126	943	80883	109316	1.35153	3	967939	506365	1.911	1209017	2.96976	3.6214
Trational variety	Z15	1547274	755473	358200	876	107136	108280	13119	204190	3330	981	85021	114854	1.35089	4	1018524	528750	1.926	1290528	3.16998	3.80064
Trational variety	Z17	1444988	702772	339073	845	100054	101670	12464	188110	3089	921	78061	106035	1.35836	4	948069	496919	1.907	1182569	2.9048	3.54939
Trational variety	Z19	1423127	689476	333698	853	98786	99803	12396	188115	3002	879	78200	106029	1.35587	5	934458	488669	1.912	1161267	2.85247	3.49569
R. chinensis	Z2	4191602	1716127	1082752	2417	337896	347698	45077	659635	8477	2258	293875	355014	1.20804	11	2694186	1497416	1.799	3176097	7.80159	10.296
Trational variety	Z20	1696629	812311	399165	979	122946	123078	15296	222854	3480	1053	92944	125372	1.3489	5	1110184	586445	1.893	1482786	3.64224	4.16751
Trational variety	Z21	1637041	786853	379420	961	115835	115356	14358	224258	3417	1049	93917	125869	1.34022	6	1077083	559958	1.923	1417297	3.48137	4.02114
Trational variety	Z22	1636838	781738	385303	926	117672	118507	14565	218127	3248	1031	91502	122341	1.33703	5	1071508	565330	1.895	1413302	3.47156	4.02064
Zizhi Rose	Z23	2272095	1049797	547452	1296	168484	169963	21664	313439	4763	1382	133000	174289	1.31044	5	1482702	789393	1.878	1927207	4.73389	5.58105
Trational variety	Z24	1737245	834617	408724	1014	126175	126110	15431	225174	3499	1088	94151	126430	1.34284	6	1136147	601098	1.89	1529090	3.75597	4.26727
Zizhi Rose	Z26	2236251	1027817	541790	1278	170218	168616	22072	304460	4575	1330	129836	168713	1.29943	6	1455939	780312	1.865	1893272	4.65053	5.49301
Zizhi Rose	Z27	2004958	967362	452631	1146	140054	138628	17041	288096	4505	1333	121651	160598	1.32015	9	1328381	676577	1.963	1671484	4.10574	4.92487
Zizhi Rose	Z28	2259110	1038057	543511	1325	170455	169724	22242	313796	4704	1343	133452	174293	1.30604	4	1472992	786118	1.873	1910426	4.69267	5.54916
Trational variety	Z29	1630045	771249	385564	961	119379	118713	15058	219121	3290	1019	91866	122940	1.33825	6	1064286	565759	1.881	1410662	3.46507	4.00395
Zizhi Rose	Z30	2207203	1034098	523824	1272	161383	161127	20575	304924	4692	1336	129594	169297	1.30636	5	1447551	759652	1.905	1846574	4.53582	5.42165
Zizhi Rose	Z31	1793868	866023	413965	1018	126061	125623	15491	245687	3895	1167	103290	137330	1.32956	5	1182915	610953	1.936	1396311	3.42982	4.40636
Trational variety	Z32	1394430	689199	315790	806	92588	94405	11297	190345	3066	946	78994	107333	1.35875	6	924275	470155	1.965	1121921	2.75583	3.4252
hybrids between R. rugosa and R. multiflora	Z33	3214638	1351756	826664	1870	252849	258664	32987	489848	6821	1626	218080	263314	1.20742	7	2068017	1146621	1.803	2738862	6.72759	7.89626
hybrids between R. rugosa and R. multiflora	Z34	3240813	1345048	841632	1886	255378	264602	33780	498487	6719	1622	222457	267684	1.20331	5	2077229	1163584	1.785	2768416	6.80019	7.96056
Trational variety	Z35	1430013	700164	328998	831	98600	98575	11996	190849	3021	923	79307	107592	1.35665	6	942151	487862	1.931	1150216	2.82533	3.51261
Trational variety	Z36	1434086	701005	333511	818	97433	98846	12087	190386	3135	943	78772	107531	1.36509	5	944998	489088	1.932	1162248	2.85488	3.52261
Zizhi Rose	Z37	2029440	966192	474841	1151	146172	144564	18335	278185	4338	1282	117568	154992	1.31832	5	1335895	693545	1.926	1658075	4.07281	4.98501
Trational variety	Z38	1454340	716844	328363	857	98900	97448	12152	199776	3322	958	82579	112912	1.36732	5	964216	490124	1.967	1203573	2.95639	3.57236
Trational variety	Z39	1441520	698645	338552	867	100328	101233	12538	189357	2987	893	78794	106679	1.3539	4	946021	495499	1.909	1182543	2.90473	3.54087
Zizhi Rose	Z4	2187296	1031074	515127	1274	156026	157690	20041	306064	4732	1349	129824	170153	1.31064	6	1437813	749483	1.918	1814630	4.45736	5.37276
Trational variety	Z40	1692770	812701	396219	994	122102	122462	15023	223269	3409	1051	93546	125255	1.33897	8	1108492	584278	1.897	1478753	3.63233	4.15803
Trational variety	Z41	1707077	826221	397068	985	121726	122468	14989	223620	3449	1054	93340	125772	1.34746	5	1120817	586260	1.911	1487764	3.65446	4.19317
Trational variety	Z43	1511840	735689	354642	883	105319	106891	13017	195399	3185	976	81080	110153	1.35857	5	991897	519943	1.907	1262975	3.1023	3.7136
Trational variety	Z44	1537294	726350	365443	872	110778	112301	14018	207532	3089	948	87201	116288	1.33356	6	1003304	533990	1.878	1303315	3.20139	3.77613
Trational variety	Z45	1615693	773220	377907	904	115436	116750	14474	217002	3351	1018	90710	121918	1.34404	5	1058311	557382	1.898	1390197	3.4148	3.9687
Trational variety	Z46	1546585	753470	359755	879	108536	109187	13147	201611	3257	1000	83798	113550	1.35504	6	1015861	530724	1.914	1292107	3.17386	3.79895
Trational variety	Z48	1433504	693117	335914	863	99895	100883	12626	190206	3082	916	79125	107080	1.3533	3	941670	491834	1.914	1173789	2.88323	3.52118
Zizhi Rose	Z5	2054456	990543	457184	1239	139875	136987	17237	311391	4869	1338	131542	173636	1.32	6	1370878	683578	2.005	1688239	4.1469	5.04645
Zizhi Rose	Z50	2238609	1027198	542103	1267	167870	166954	21489	311728	4692	1327	132468	173236	1.30776	5	1459765	778844	1.874	1893044	4.64997	5.4988
Trational variety	Z51	1476691	720218	346110	892	102111	102713	12669	191978	3105	924	79704	108240	1.35802	5	969904	506787	1.913	1219894	2.99648	3.62726
Zizhi Rose	Z53	2236496	1080981	503257	1237	158142	154365	19564	318950	5020	1459	134150	178316	1.32923	5	1486378	750118	1.981	1537480	3.77658	5.49361
Trational variety	Z54	1634373	792190	382648	905	115850	115200	14419	213161	3395	1052	88426	120284	1.36028	4	1071897	562476	1.905	1375056	3.37761	4.01459
R. chinensis	Z55	4123211	1645988	1079179	2417	331511	347730	44624	671762	8734	2143	301194	359682	1.19419	9	2647771	1475440	1.794	2554814	6.27551	10.128
hybrids between R. rugosa and R. chinensis	Z56	2154487	1010036	514173	1273	158670	159487	20034	290814	4649	1249	122850	162061	1.31918	5	1413974	740513	1.909	1801828	4.42591	5.29216
Trational variety	Z58	1634064	775173	387801	935	118375	120214	15035	216531	3278	1021	90691	121536	1.34011	5	1066533	567531	1.879	1415684	3.47741	4.01383
Zizhi Rose	Z59	2192361	1002258	532400	1234	165353	165284	21451	304381	4553	1330	129618	168875	1.30287	5	1426787	765574	1.863	1845349	4.53282	5.3852
hybrids between R. rugosa and R. multiflora	Z6	3214793	1363689	818284	1913	246423	255235	33101	496148	6828	1672	220133	267508	1.21521	7	2087267	1127526	1.851	2741147	6.7332	7.89664
R. chinensis	Z60	3345360	1372360	856624	2013	259952	269108	34256	551047	6885	1859	246485	295808	1.20011	10	2157726	1187634	1.816	2661288	6.53704	8.21736
Trational variety	Z61	1475859	726758	337637	857	100879	100172	12315	197241	3254	948	81678	111356	1.36335	5	976037	499822	1.952	1216869	2.98905	3.62522
Trational variety	Z62	1631902	777140	386622	948	118248	119260	14770	214914	3195	1001	90000	120713	1.34126	5	1065456	566446	1.88	1411607	3.46739	4.00852
Trational variety	Z64	1449856	713400	335605	881	98430	99466	12015	190059	3114	896	78787	107259	1.36138	3	956145	493711	1.936	1187784	2.91761	3.56135
Trational variety	Z65	1637502	777852	390167	956	118521	120182	14569	215255	3195	988	90114	120953	1.34222	5	1067901	569601	1.874	1416524	3.47947	4.02227
Trational variety	Z66	1632535	781433	383571	931	117256	117600	14627	217117	3301	1018	90950	121844	1.33968	4	1068993	563542	1.896	1411177	3.46634	4.01007
Trational variety	Z67	1583098	770770	370936	910	110915	111244	13279	205044	3302	1009	85173	115556	1.35672	4	1038845	544253	1.908	1313870	3.22732	3.88864
Trational variety	Z68	1641911	781467	386693	934	119570	119181	14919	219147	3359	1044	91759	122980	1.34025	5	1073273	568638	1.887	1424111	3.49811	4.0331
Trational variety	Z69	1533632	746996	359622	927	106744	107457	13212	198674	3182	939	82539	112009	1.35704	5	1006502	527130	1.909	1284874	3.15609	3.76713
hybrids between R. rugosa and R. chinensis	Z70	2524615	1186069	597887	1453	192399	188577	24556	333674	5275	1456	140745	186191	1.3229	7	1661314	863301	1.924	2051450	5.03907	6.20133
hybrids between R. rugosa and R. chinensis	Z72	2714139	1292939	637708	1483	205047	202238	25527	349197	5756	1496	146458	195479	1.33471	8	1791546	922593	1.941	1821085	4.47321	6.66686
Trational variety	Z73	1700632	816966	398136	962	122959	121449	15381	224779	3625	1060	93583	126506	1.35181	5	1113340	587292	1.895	1422441	3.49401	4.17734
Trational variety	Z74	1533219	751241	356574	888	105572	105744	12889	200311	3287	991	82603	113426	1.37315	4	1010844	522375	1.935	1274489	3.13059	3.76612
Trational variety	Z75	1514814	751294	345335	908	101344	102242	12545	201146	3285	982	83345	113530	1.36217	4	1004491	510323	1.968	1256698	3.08688	3.72091
hybrids between R. rugosa and R. chinensis	Z77	1778142	866897	412512	1059	123149	124782	14850	234893	3950	1106	97782	132052	1.35047	3	1178351	599791	1.964	1468721	3.60769	4.36773
Kushui Rose	Z78	2329636	1047027	570891	1323	180699	178677	23713	327306	4405	1360	141847	179687	1.26677	7	1508829	820807	1.838	1954686	4.80138	5.72239
Kushui Rose	Z79	2478296	1116425	605770	1353	194474	190540	25624	344110	4784	1472	148835	189012	1.26994	7	1605592	872704	1.839	1938752	4.76225	6.08755
Zizhi Rose	Z8	2423014	1145874	577460	1326	179050	179877	23070	316357	5013	1407	133515	176418	1.32133	4	1586710	836304	1.897	2079615	5.10825	5.95176
Kushui Rose	Z80	2432851	1092000	594341	1334	190830	187625	25138	341583	4665	1423	148154	187333	1.26445	8	1576214	856637	1.84	1891813	4.64695	5.97592
Kushui Rose	Z81	2294509	1021437	562903	1266	179564	177858	23625	327856	4375	1314	142708	179451	1.25747	8	1485276	809233	1.835	1745603	4.2878	5.63611
hybrids between R. rugosa and R. multiflora	Z84	3044645	1276452	776196	1797	235852	242282	30533	481533	6533	1537	214774	258683	1.20444	6	1963534	1081111	1.816	2551346	6.26699	7.4787
Zizhi Rose	Z9	2057670	967932	482960	1193	148022	147944	18779	290840	4437	1310	123658	161430	1.30546	5	1352952	704718	1.919	1669965	4.10201	5.05435
	Intergenic: variant is in intergenic region.
	Intronic: variant overlaps an intron.
	Splicing: variant is within 2 bp of a splicing junction.
	Upstream: variant overlaps 1-kb region upstream of the transcription start site.
	Downstream: variant overlaps 1-kb region downtream of the transcription end site.
	Upstream/Downstream: a variant is located in both downstream and upstream regions (possibly for two different genes).
	Exonic: variant overlaps a coding.
	Stop gain: a single nucleotide change leading to the immediate creation of a stop codon at the variant site.
	Synonymous: a single nucleotide change that does not cause an amino acid replacement.
	Non-synonymous: a single nucleotide change that causes an amino acid replacement.
	Ratio of nonsynonymous/synonymous: ratio of non-synonymous/Synonymous SNPs.
	Heterozygous SNPs: number of heterozygous SNPs.
	Observed heterozygosity (‰): number of heterozygous SNPs/genome size*1000
	ts: number of transition SNPs.
	tv: number of transversion SNPs.
	ts/tv: ratio of transitions/transversions.
