# Supplementary material for: Resequencing of Rosa rugosa accessions revealed the history of population dynamics, breed origin, and domestication pathways
Source: BMC Plant Biol. 2023 May 4;23:235. doi: 10.1186/s12870-023-04244-5 (PMC10158352; doi:10.1186/s12870-023-04244-5)
Supplement: Supplementary file 12 — Supplementary Material 12 [file 12870_2023_4244_MOESM12_ESM.xlsx]

## Sheet: Sheet1
Table S5 Summary of whole genome SNP distribution for different groups.
Group	Sample size	Total SNPs	Intergenic	Intronic	Splicing	1 kb Upstream	1 kb Downstream	Upstream/ Downstream	Exonic							Transition (Ts)	Tranversion (Tv)	Ts/Tv ratio	Heterozygous SNPs	Observed heterozygosity (‰)	Frequency per 103 bp
									Total	Stop gain	Stop loss	Synonymous	Non-synonymous	Ratio of non-synonymous/synonymous	unknown
Traditional variety	37	4348327	2391812	918722	2190	276452	269284	31114	458753	9569	2406	180094	266675	1.48075	9	2918515	1429812	2.041	4253192	10.4473	10.681
hybrids between R. rugosa and R. chinensis	4	5006429	2480267	1140608	2861	368604	358451	45170	610468	11893	2530	248653	347381	1.39705	11	3323298	1683131	1.974	4475843	10.9942	12.2975
Zizhi Rose	14	5721228	2971218	1251094	2998	396613	382148	47148	670009	13311	3066	271046	382572	1.41147	14	3818199	1903029	2.006	5355996	13.1562	14.0533
Kushui Rose	4	3544891	1717367	820074	1899	270055	258259	33947	443290	7101	2013	186703	247463	1.32544	10	2331530	1213361	1.921	3136187	7.70356	8.70748
hybrids between R. rugosa and R. multiflora	4	6229599	2859819	1512472	3639	478845	476221	60456	838147	14602	2985	357858	462690	1.29294	12	4063185	2166414	1.875	5680775	13.9539	15.302
R. chinensis	3	7252446	3118777	1814532	4379	579445	586606	75531	1073176	16851	3576	463741	588993	1.27009	15	4688997	2563449	1.829	5927979	14.5612	17.8145
wild	125	7348719	3990493	1571365	3907	483187	465096	54984	779687	18036	3687	299706	458243	1.52898	15	4901572	2447147	2.002	7221900	17.7395	18.051
total	191	19041284	9385206	4355692	11160	1426948	1393432	174392	2294454	50119	8197	919094	1317005	1.43294	39	12246270	6795014	1.802	18221313	44.7578	46.772
