# Supplementary material for: Resequencing of Rosa rugosa accessions revealed the history of population dynamics, breed origin, and domestication pathways
Source: BMC Plant Biol. 2023 May 4;23:235. doi: 10.1186/s12870-023-04244-5 (PMC10158352; doi:10.1186/s12870-023-04244-5)
Supplement: Supplementary file 13 — Supplementary Material 13 [file 12870_2023_4244_MOESM13_ESM.xlsx]

## Sheet: Sheet1
Table S8 BABA-ABBA estimates.
Pop1 (W)	Pop2 (X)	Pop3 (Y)	Pop4 (Z)	BABA	ABBA	D-stat	s.e.	Z
Traditional variety	Kushui Rose	hybrids between R. rugosa and R. chinensis	R. chinensis	298209	167173	0.2817	0.014459	19.482
Traditional variety	hybrids between R. rugosa and R. multiflora	hybrids between R. rugosa and R. chinensis	R. chinensis	452721	191813	0.4049	0.010576	38.282
Traditional variety	hybrids between R. rugosa and R. chinensis	Zizhi Rose	R. chinensis	237483	212547	0.0554	0.008893	6.228
Traditional variety	Kushui Rose	Zizhi Rose	R. chinensis	311935	161589	0.3176	0.014682	21.634
Traditional variety	hybrids between R. rugosa and R. multiflora	Zizhi Rose	R. chinensis	454310	205898	0.3762	0.014061	26.758
Traditional variety	hybrids between R. rugosa and R. chinensis	Kushui Rose	R. chinensis	261325	167173	0.2197	0.00924	23.778
Traditional variety	Zizhi Rose	Kushui Rose	R. chinensis	270241	161589	0.2519	0.017533	14.365
Traditional variety	hybrids between R. rugosa and R. multiflora	Kushui Rose	R. chinensis	477957	162152	0.4934	0.010985	44.917
Traditional variety	hybrids between R. rugosa and R. chinensis	hybrids between R. rugosa and R. multiflora	R. chinensis	229844	191813	0.0902	0.010041	8.982
Traditional variety	Zizhi Rose	hybrids between R. rugosa and R. multiflora	R. chinensis	226279	205898	0.0471	0.008114	5.808
Traditional variety	Kushui Rose	hybrids between R. rugosa and R. multiflora	R. chinensis	292405	162152	0.2867	0.018844	15.216
Traditional variety	WAM	hybrids between R. rugosa and R. chinensis	R. chinensis	118498	195630	-0.2456	0.009449	-25.986
Traditional variety	WAM	Zizhi Rose	R. chinensis	122082	199919	-0.2417	0.007492	-32.264
Traditional variety	WAM	hybrids between R. rugosa and R. multiflora	R. chinensis	103801	215030	-0.3489	0.00929	-37.551
Traditional variety	WJL	hybrids between R. rugosa and R. chinensis	R. chinensis	139838	184306	-0.1372	0.008213	-16.704
Traditional variety	WJL	Zizhi Rose	R. chinensis	145280	186242	-0.1236	0.008458	-14.609
Traditional variety	WJL	hybrids between R. rugosa and R. multiflora	R. chinensis	132095	191079	-0.1825	0.00967	-18.872
Traditional variety	WLN	hybrids between R. rugosa and R. chinensis	R. chinensis	118260	183826	-0.2171	0.010549	-20.576
Traditional variety	WLN	Zizhi Rose	R. chinensis	122206	187012	-0.2096	0.00931	-22.513
Traditional variety	WLN	hybrids between R. rugosa and R. multiflora	R. chinensis	106941	194884	-0.2914	0.010688	-27.26
Traditional variety	WWH	hybrids between R. rugosa and R. chinensis	R. chinensis	116568	183650	-0.2235	0.010987	-20.338
Traditional variety	WWH	Zizhi Rose	R. chinensis	120369	186990	-0.2168	0.009669	-22.418
Traditional variety	WWH	hybrids between R. rugosa and R. multiflora	R. chinensis	105104	194933	-0.2994	0.01109	-26.995
Traditional variety	WYT	hybrids between R. rugosa and R. chinensis	R. chinensis	116046	183470	-0.2251	0.011023	-20.424
Traditional variety	WYT	Zizhi Rose	R. chinensis	119988	186592	-0.2173	0.009829	-22.105
Traditional variety	WYT	hybrids between R. rugosa and R. multiflora	R. chinensis	104569	194673	-0.3011	0.011089	-27.151
hybrids between R. rugosa and R. chinensis	WAM	Zizhi Rose	R. chinensis	153845	256605	-0.2503	0.009226	-27.132
hybrids between R. rugosa and R. chinensis	WAM	Kushui Rose	R. chinensis	138871	213679	-0.2123	0.016669	-12.734
hybrids between R. rugosa and R. chinensis	WAM	hybrids between R. rugosa and R. multiflora	R. chinensis	122570	271810	-0.3784	0.008273	-45.739
hybrids between R. rugosa and R. chinensis	WJL	Zizhi Rose	R. chinensis	177666	243562	-0.1564	0.008549	-18.294
hybrids between R. rugosa and R. chinensis	WJL	Kushui Rose	R. chinensis	149948	224691	-0.1995	0.012295	-16.229
hybrids between R. rugosa and R. chinensis	WJL	hybrids between R. rugosa and R. multiflora	R. chinensis	151058	248069	-0.243	0.009413	-25.82
hybrids between R. rugosa and R. chinensis	WLN	Zizhi Rose	R. chinensis	158131	247862	-0.221	0.008833	-25.017
hybrids between R. rugosa and R. chinensis	WLN	Kushui Rose	R. chinensis	134636	225797	-0.2531	0.019071	-13.269
hybrids between R. rugosa and R. chinensis	WLN	hybrids between R. rugosa and R. multiflora	R. chinensis	129603	255565	-0.327	0.00932	-35.087
hybrids between R. rugosa and R. chinensis	WWH	Zizhi Rose	R. chinensis	156572	248120	-0.2262	0.008919	-25.358
hybrids between R. rugosa and R. chinensis	WWH	Kushui Rose	R. chinensis	133021	226451	-0.26	0.019538	-13.31
hybrids between R. rugosa and R. chinensis	WWH	hybrids between R. rugosa and R. multiflora	R. chinensis	128015	255864	-0.333	0.009453	-35.23
hybrids between R. rugosa and R. chinensis	WYT	Zizhi Rose	R. chinensis	156138	247666	-0.2266	0.008967	-25.274
hybrids between R. rugosa and R. chinensis	WYT	Kushui Rose	R. chinensis	132735	225395	-0.2589	0.019809	-13.068
hybrids between R. rugosa and R. chinensis	WYT	hybrids between R. rugosa and R. multiflora	R. chinensis	127445	255569	-0.3345	0.009538	-35.071
hybrids between R. rugosa and R. chinensis	Zizhi Rose	hybrids between R. rugosa and R. multiflora	R. chinensis	218636	236285	-0.0388	0.006611	-5.871
hybrids between R. rugosa and R. chinensis	Kushui Rose	hybrids between R. rugosa and R. multiflora	R. chinensis	295123	202174	0.187	0.016511	11.329
hybrids between R. rugosa and R. chinensis	Kushui Rose	Zizhi Rose	R. chinensis	328313	202353	0.2375	0.012691	18.712
hybrids between R. rugosa and R. chinensis	hybrids between R. rugosa and R. multiflora	Zizhi Rose	R. chinensis	459761	236285	0.321	0.014623	21.955
hybrids between R. rugosa and R. chinensis	hybrids between R. rugosa and R. multiflora	Kushui Rose	R. chinensis	423907	202174	0.3542	0.009411	37.637
Zizhi Rose	Kushui Rose	hybrids between R. rugosa and R. multiflora	R. chinensis	317140	206759	0.2108	0.015546	13.559
Zizhi Rose	hybrids between R. rugosa and R. multiflora	Kushui Rose	R. chinensis	414000	206759	0.3338	0.013444	24.83
Zizhi Rose	WAM	Kushui Rose	R. chinensis	132833	222137	-0.252	0.022088	-11.411
Kushui Rose	WAM	hybrids between R. rugosa and R. multiflora	R. chinensis	122475	363581	-0.4963	0.011552	-42.958
Zizhi Rose	WAM	hybrids between R. rugosa and R. multiflora	R. chinensis	135532	267142	-0.3266	0.013517	-24.161
Zizhi Rose	WJL	Kushui Rose	R. chinensis	144888	234125	-0.2358	0.018039	-13.071
Kushui Rose	WJL	hybrids between R. rugosa and R. multiflora	R. chinensis	138755	327921	-0.4056	0.013804	-29.381
Zizhi Rose	WJL	hybrids between R. rugosa and R. multiflora	R. chinensis	165754	245118	-0.193	0.010698	-18.038
Zizhi Rose	WLN	Kushui Rose	R. chinensis	128577	234241	-0.2917	0.022107	-13.194
Kushui Rose	WLN	hybrids between R. rugosa and R. multiflora	R. chinensis	120419	338429	-0.4754	0.011938	-39.82
Zizhi Rose	WLN	hybrids between R. rugosa and R. multiflora	R. chinensis	142973	251296	-0.2745	0.013029	-21.067
Zizhi Rose	WWH	Kushui Rose	R. chinensis	126819	234750	-0.299	0.022302	-13.405
Kushui Rose	WWH	hybrids between R. rugosa and R. multiflora	R. chinensis	118685	338571	-0.4811	0.011763	-40.901
Zizhi Rose	WWH	hybrids between R. rugosa and R. multiflora	R. chinensis	141290	251499	-0.2803	0.013259	-21.141
Zizhi Rose	WYT	Kushui Rose	R. chinensis	126649	233812	-0.2978	0.022593	-13.179
Kushui Rose	WYT	hybrids between R. rugosa and R. multiflora	R. chinensis	118396	338563	-0.482	0.011687	-41.246
Zizhi Rose	WYT	hybrids between R. rugosa and R. multiflora	R. chinensis	140789	251273	-0.2815	0.013327	-21.123
