# Supplementary material for: Resequencing of Rosa rugosa accessions revealed the history of population dynamics, breed origin, and domestication pathways
Source: BMC Plant Biol. 2023 May 4;23:235. doi: 10.1186/s12870-023-04244-5 (PMC10158352; doi:10.1186/s12870-023-04244-5)
Supplement: Supplementary file 14 — Supplementary Material 14 [file 12870_2023_4244_MOESM14_ESM.xlsx]

## Sheet: Sheet1
Table S9 Inbreeding coefficients and ROH information.
Sample code	O(HOM)	E(HOM)	N(NM)	FH value	ROH (0.1 - 1 M)				ROH (1 - 2 M)				ROH (> 2 M)
					Number	Total length (kb)	Average length (kb)	FROH	Number	Total length (kb)	Average length (kb)	FROH	Number	Total length (kb)	Average length (kb)	FROH
WAM121	6420714	6463000	7234920	-0.05456	61	8133.87	133.342	0.0199796	0	0	0	0	0	0	0	0
WAM125	6413079	6456000	7226486	-0.05519	60	7693.77	128.23	0.0188986	0	0	0	0	0	0	0	0
WAM126	6363460	6452000	7221344	-0.1144	57	7270.05	127.545	0.0178577	0	0	0	0	0	0	0	0
WAM127	6391184	6448000	7217164	-0.07322	68	8670.96	127.514	0.0212989	0	0	0	0	0	0	0	0
WAM128	6384636	6493000	7267834	-0.1391	53	6581.59	124.181	0.0161667	0	0	0	0	0	0	0	0
WAM129	6436095	6464000	7234470	-0.03564	58	7654.48	131.974	0.018802	0	0	0	0	0	0	0	0
WAM130	6448320	6404000	7168449	0.05814	77	9870.12	128.183	0.0242444	0	0	0	0	0	0	0	0
WAM131	6424888	6465000	7236062	-0.05199	54	7073.18	130.985	0.0173742	0	0	0	0	0	0	0	0
WAM132	6291576	6505000	7282916	-0.2745	50	6132.98	122.66	0.0150647	0	0	0	0	0	0	0	0
WAM133	6376903	6390000	7151017	-0.01671	71	9149.95	128.873	0.0224754	0	0	0	0	0	0	0	0
WAM134	6396744	6478000	7251818	-0.1052	72	9453.58	131.3	0.0232213	0	0	0	0	0	0	0	0
WAM135	6418466	6459000	7228910	-0.05197	53	6818.83	128.657	0.0167494	0	0	0	0	0	0	0	0
WAM136	6406433	6467000	7238489	-0.07847	56	7530.06	134.465	0.0184964	0	0	0	0	0	0	0	0
WAM137	6427326	6443000	7211613	-0.02056	57	7507.38	131.708	0.0184407	0	0	0	0	0	0	0	0
WAM138	6427140	6441000	7209288	-0.01851	61	7719.89	126.556	0.0189627	0	0	0	0	0	0	0	0
WAM139	6386734	6401000	7163498	-0.01839	63	8247.24	130.909	0.0202581	0	0	0	0	0	0	0	0
WAM140	6395118	6500000	7276297	-0.1348	52	6843.51	131.606	0.01681	0	0	0	0	0	0	0	0
WJL091	6368526	6446000	7215714	-0.1009	50	6317.87	126.357	0.0155189	0	0	0	0	0	0	0	0
WJL093	6322342	6474000	7246265	-0.1962	51	6186.35	121.301	0.0151958	0	0	0	0	0	0	0	0
WJL094	6327101	6457000	7228367	-0.1691	54	6691.8	123.922	0.0164374	0	0	0	0	0	0	0	0
WJL095	6348516	6465000	7236738	-0.1512	57	7033.7	123.398	0.0172772	0	0	0	0	0	0	0	0
WJL096	6367023	6432000	7199031	-0.08451	56	7129.52	127.313	0.0175126	0	0	0	0	0	0	0	0
WJL097	6435133	6422000	7188152	0.01772	83	11058.4	133.233	0.0271632	0	0	0	0	0	0	0	0
WJL098	6253948	6450000	7219995	-0.2545	46	5688.84	123.67	0.0139737	0	0	0	0	0	0	0	0
WJL099	5651130	6339000	7098286	-0.9065	4	498.586	124.647	0.0012247	0	0	0	0	0	0	0	0
WJL102	5809219	6384000	7147635	-0.753	15	1853.7	123.58	0.00455333	0	0	0	0	0	0	0	0
WJL103	5843125	6405000	7170982	-0.7344	16	1870.9	116.931	0.00459557	0	0	0	0	0	0	0	0
WJL104	5941913	6354000	7112594	-0.5424	20	2639.41	131.97	0.0064833	0	0	0	0	0	0	0	0
WJL105	6252898	6443000	7212360	-0.2475	45	5590.84	124.241	0.013733	0	0	0	0	0	0	0	0
WJL106	6248557	6469000	7241232	-0.2855	50	6453.53	129.071	0.0158521	0	0	0	0	0	0	0	0
WJL107	6355456	6462000	7233022	-0.1386	50	6329.14	126.583	0.0155466	0	0	0	0	0	0	0	0
WJL108	6252056	6437000	7204578	-0.2406	48	6136.42	127.842	0.0150732	0	0	0	0	0	0	0	0
WJL109	6233979	6426000	7193239	-0.2509	52	6906.56	132.818	0.0169649	0	0	0	0	0	0	0	0
WJL110	6209713	6464000	7236186	-0.3297	63	7931.07	125.89	0.0194815	0	0	0	0	0	0	0	0
WJL111	6301391	6452000	7221483	-0.1955	58	7471.12	128.812	0.0183516	0	0	0	0	0	0	0	0
WJL112	6288577	6473000	7246184	-0.2386	54	6817.18	126.244	0.0167454	0	0	0	0	0	0	0	0
WJL113	6362180	6454000	7223922	-0.1199	58	7580.26	130.694	0.0186197	0	0	0	0	0	0	0	0
WJL114	6293126	6448000	7218114	-0.2016	61	7624.86	124.998	0.0187293	0	0	0	0	0	0	0	0
WJL115	6347074	6447000	7216128	-0.1296	63	7656.79	121.536	0.0188077	0	0	0	0	0	0	0	0
WJL116	6384532	6438000	7205526	-0.07	60	7792.54	129.876	0.0191412	0	0	0	0	0	0	0	0
WJL118	5939698	6398000	7162182	-0.599	19	2431.64	127.981	0.00597294	0	0	0	0	0	0	0	0
WLN061	6548975	6484000	7256798	0.0839	84	10691.5	127.279	0.026262	0	0	0	0	0	0	0	0
WLN062	6545159	6505000	7280700	0.05185	89	11397	128.056	0.0279949	0	0	0	0	0	0	0	0
WLN063	6601815	6470000	7240621	0.1712	114	14312.4	125.547	0.0351561	0	0	0	0	0	0	0	0
WLN064	6551851	6471000	7241981	0.1043	88	11647.7	132.361	0.0286109	0	0	0	0	0	0	0	0
WLN065	6577951	6474000	7245234	0.1349	102	12908.6	126.555	0.031708	0	0	0	0	0	0	0	0
WLN066	6600301	6483000	7255684	0.152	108	14530.1	134.538	0.0356909	0	0	0	0	0	0	0	0
WLN067	6542391	6511000	7287957	0.04021	82	10950.5	133.543	0.0268983	0	0	0	0	0	0	0	0
WLN068	6564355	6495000	7269789	0.08953	91	12360.2	135.827	0.030361	0	0	0	0	0	0	0	0
WLN069	6531466	6499000	7273753	0.04247	87	11690.4	134.372	0.0287157	0	0	0	0	0	0	0	0
WLN070	6472430	6485000	7258300	-0.01617	83	10514.3	126.678	0.0258267	0	0	0	0	0	0	0	0
WLN071	6565301	6510000	7286850	0.07104	86	11075.9	128.789	0.0272062	0	0	0	0	0	0	0	0
WLN072	6558114	6470000	7240064	0.115	86	11061.2	128.619	0.0271701	0	0	0	0	0	0	0	0
WLN073	6477359	6475000	7247252	0.002711	74	9411.47	127.182	0.0231178	0	0	0	0	0	0	0	0
WLN074	6540044	6511000	7287491	0.03754	91	11614.6	127.633	0.0285295	0	0	0	0	0	0	0	0
WLN075	6554980	6512000	7288460	0.05585	93	11841.3	127.326	0.0290864	0	0	0	0	0	0	0	0
WLN076	6533900	6506000	7282311	0.03578	81	10137.1	125.15	0.0249003	0	0	0	0	0	0	0	0
WLN077	6517674	6513000	7290010	0.005913	73	9303.27	127.442	0.0228521	0	0	0	0	0	0	0	0
WLN078	6570139	6480000	7252219	0.117	96	13027.9	135.708	0.0320011	0	0	0	0	0	0	0	0
WLN079	6544668	6499000	7274216	0.059	79	10694.7	135.376	0.0262698	0	0	0	0	0	0	0	0
WLN080	6543028	6487000	7260820	0.07182	91	11779.7	129.447	0.0289351	0	0	0	0	0	0	0	0
WLN081	6544747	6486000	7259303	0.07598	94	12509.8	133.083	0.0307283	0	0	0	0	0	0	0	0
WLN082	6554326	6498000	7272837	0.07299	114	15184.9	133.201	0.0372993	0	0	0	0	0	0	0	0
WLN083	6556874	6493000	7267583	0.08197	87	11152.1	128.185	0.0273935	0	0	0	0	0	0	0	0
WLN084	6595642	6466000	7236619	0.168	109	14434.5	132.426	0.035456	0	0	0	0	0	0	0	0
WLN085	6499227	6466000	7237981	0.04316	89	11740	131.911	0.0288376	0	0	0	0	0	0	0	0
WLN086	6550747	6462000	7232619	0.1157	86	11116	129.255	0.0273046	0	0	0	0	0	0	0	0
WLN087	6506214	6464000	7234902	0.05491	97	12366.3	127.487	0.0303759	0	0	0	0	0	0	0	0
WLN088	6554502	6462000	7231758	0.1207	103	13832.2	134.293	0.0339766	0	0	0	0	0	0	0	0
WLN089	6539494	6490000	7265138	0.06339	99	13118.5	132.51	0.0322235	0	0	0	0	0	0	0	0
WLN090	6494743	6470000	7243421	0.03138	85	11172.3	131.439	0.027443	0	0	0	0	0	0	0	0
WWH031	6565131	6481000	7253815	0.1083	93	12480	134.193	0.0306552	0	0	0	0	0	0	0	0
WWH032	6542805	6484000	7256311	0.07657	96	12357.2	128.721	0.0303536	0	0	0	0	0	0	0	0
WWH033	6563297	6487000	7259895	0.09907	82	10531.4	128.432	0.0258687	0	0	0	0	0	0	0	0
WWH034	6568988	6493000	7266654	0.09848	89	11435	128.484	0.0280884	0	0	0	0	0	0	0	0
WWH035	6567118	6481000	7253018	0.112	91	12065.8	132.591	0.0296378	0	0	0	0	0	0	0	0
WWH036	6551221	6476000	7248405	0.09683	90	12260	136.222	0.0301147	0	0	0	0	0	0	0	0
WWH037	6548662	6480000	7252179	0.089	91	11827.4	129.971	0.0290522	0	0	0	0	0	0	0	0
WWH038	6541792	6494000	7267697	0.06221	87	11919.1	137.001	0.0292773	0	0	0	0	0	0	0	0
WWH039	6573192	6489000	7263256	0.1083	96	12683.6	132.12	0.0311552	0	0	0	0	0	0	0	0
WWH040	6608672	6481000	7253596	0.165	109	13987.9	128.329	0.034359	0	0	0	0	0	0	0	0
WWH041	6548254	6474000	7245086	0.09665	90	11753.3	130.592	0.0288701	0	0	0	0	0	0	0	0
WWH042	6589394	6475000	7246272	0.148	103	13113.1	127.312	0.0322103	0	0	0	0	0	0	0	0
WWH043	6564475	6488000	7261593	0.09854	95	12420.4	130.741	0.0305088	0	0	0	0	0	0	0	0
WWH044	6578002	6464000	7235309	0.1474	118	15498.8	131.345	0.0380703	0	0	0	0	0	0	0	0
WWH046	6585515	6471000	7241757	0.1489	107	14171.4	132.443	0.0348099	0	0	0	0	0	0	0	0
WWH047	6554356	6474000	7245936	0.1038	96	12086	125.896	0.0296874	0	0	0	0	0	0	0	0
WWH048	6587441	6480000	7252500	0.1389	103	13626.5	132.296	0.0334714	0	0	0	0	0	0	0	0
WWH050	6543611	6446000	7213831	0.1269	85	10904.7	128.29	0.0267857	0	0	0	0	0	0	0	0
WWH051	6595430	6466000	7236780	0.1677	94	12787.6	136.038	0.0314107	0	0	0	0	0	0	0	0
WWH052	6543748	6469000	7239502	0.09709	96	12365.1	128.803	0.030373	0	0	0	0	0	0	0	0
WWH053	6600847	6477000	7249447	0.16	116	15503.3	133.649	0.0380815	0	0	0	0	0	0	0	0
WWH054	6559371	6487000	7259444	0.09424	79	10487	132.747	0.0257597	0	0	0	0	0	0	0	0
WWH055	6561988	6493000	7266566	0.08943	92	12194.6	132.55	0.0299541	0	0	0	0	0	0	0	0
WWH056	6581625	6484000	7256803	0.1267	90	11771.4	130.794	0.0289147	0	0	0	0	0	0	0	0
WWH057	6509690	6453000	7221887	0.07347	80	9805.31	122.566	0.0240852	0	0	0	0	0	0	0	0
WWH058	6530845	6456000	7225271	0.09752	86	11150.2	129.653	0.0273886	0	0	0	0	0	0	0	0
WWH059	6572451	6465000	7236349	0.139	100	13563.4	135.634	0.0333165	0	0	0	0	0	0	0	0
WWH060	6545511	6487000	7259948	0.07591	88	11112.6	126.28	0.0272965	0	0	0	0	0	0	0	0
WYT002	6629607	6492000	7265557	0.1777	118	15275.3	129.452	0.0375214	0	0	0	0	0	0	0	0
WYT003	6602232	6461000	7229727	0.184	101	13765.5	136.292	0.0338128	0	0	0	0	0	0	0	0
WYT004	6572416	6468000	7237607	0.136	100	12697	126.97	0.0311882	0	0	0	0	0	0	0	0
WYT005	6611633	6483000	7255637	0.1663	116	14936.6	128.764	0.0366894	0	0	0	0	0	0	0	0
WYT006	6567322	6413000	7176476	0.2024	100	13341.2	133.412	0.0327705	0	0	0	0	0	0	0	0
WYT007	6621681	6500000	7276146	0.1565	117	16248.7	138.877	0.0399123	0	0	0	0	0	0	0	0
WYT008	6556323	6466000	7236535	0.1167	99	12714.5	128.429	0.0312312	0	0	0	0	0	0	0	0
WYT009	6526480	6467000	7238037	0.07732	82	10306.1	125.684	0.0253152	0	0	0	0	0	0	0	0
WYT010	6606831	6494000	7267878	0.1461	112	15021	134.116	0.0368969	0	0	0	0	0	0	0	0
WYT011	6600822	6472000	7242625	0.1671	109	14773.9	135.54	0.0362897	0	0	0	0	0	0	0	0
WYT012	6581298	6474000	7245336	0.139	87	11364.9	130.631	0.0279162	0	0	0	0	0	0	0	0
WYT013	6605734	6501000	7276377	0.1353	99	13329.2	134.638	0.032741	0	0	0	0	0	0	0	0
WYT015	6535126	6512000	7289786	0.02926	85	11074	130.282	0.0272015	0	0	0	0	0	0	0	0
WYT016	6568587	6480000	7252403	0.1146	95	12552.6	132.132	0.0308335	0	0	0	0	0	0	0	0
WYT017	6549886	6495000	7269393	0.07106	91	11852.7	130.249	0.0291142	0	0	0	0	0	0	0	0
WYT018	6545736	6468000	7238646	0.1006	87	11162.7	128.306	0.0274194	0	0	0	0	0	0	0	0
WYT020	6565038	6483000	7256091	0.1056	97	12296.5	126.768	0.0302044	0	0	0	0	0	0	0	0
WYT021	6572241	6496000	7270265	0.0989	102	13497.7	132.331	0.0331551	0	0	0	0	0	0	0	0
WYT022	6511603	6500000	7275175	0.01526	76	9435.31	124.149	0.0231764	0	0	0	0	0	0	0	0
WYT023	6562646	6475000	7247037	0.1136	94	12066.9	128.371	0.0296405	0	0	0	0	0	0	0	0
WYT024	6574517	6485000	7258586	0.1152	106	13335.3	125.805	0.0327562	0	0	0	0	0	0	0	0
WYT025	6536398	6501000	7276629	0.0458	89	11728.1	131.776	0.0288083	0	0	0	0	0	0	0	0
WYT027	6536765	6499000	7273545	0.04926	88	11476.7	130.417	0.0281907	0	0	0	0	0	0	0	0
WYT028	6535122	6498000	7273169	0.04774	74	9283.36	125.451	0.0228031	0	0	0	0	0	0	0	0
WYT029	6555353	6503000	7278105	0.06811	79	10215.7	129.312	0.0250932	0	0	0	0	0	0	0	0
WYT030	6560851	6492000	7265787	0.08911	101	12905.9	127.781	0.0317014	0	0	0	0	0	0	0	0
