# Supplementary material for: Resequencing of Rosa rugosa accessions revealed the history of population dynamics, breed origin, and domestication pathways
Source: BMC Plant Biol. 2023 May 4;23:235. doi: 10.1186/s12870-023-04244-5 (PMC10158352; doi:10.1186/s12870-023-04244-5)
Supplement: Supplementary file 15 — Supplementary Material 15 [file 12870_2023_4244_MOESM15_ESM.xlsx]

## Sheet: Sheet1
Table S11. Selected regions by top 0.1% Fst
Chromosome	Starting position	Starting position	Variant	Weighted Fst	Mean Fst
chr5	58260001	58280000	113	0.595587	0.134638
chr5	58250001	58270000	472	0.516072	0.104692
ctg254	10001	30000	17	0.483786	0.116677
chr2	59040001	59060000	7	0.467276	0.146698
chr5	58270001	58290000	350	0.460943	0.111262
chr2	37120001	37140000	16	0.458425	0.232725
chr2	37110001	37130000	19	0.454732	0.19616
chr5	58240001	58260000	504	0.446971	0.0960673
chr2	15170001	15190000	146	0.437006	0.151267
chr2	15180001	15200000	146	0.437006	0.151267
chr2	39540001	39560000	143	0.435609	0.130011
ctg254	1	20000	32	0.428715	0.0661985
chr3	2270001	2290000	434	0.419288	0.0945086
ctg79	10001	30000	70	0.418625	0.089516
ctg79	20001	40000	70	0.418625	0.089516
chr5	58190001	58210000	606	0.416576	0.0848059
chr6	15080001	15100000	22	0.411479	0.100843
chr5	58180001	58200000	998	0.411129	0.0927722
chr2	15150001	15170000	869	0.401186	0.127132
chr2	15190001	15210000	336	0.399733	0.163694
chr6	20980001	21000000	619	0.396201	0.0885686
chr1	55140001	55160000	10	0.393672	0.2103
chr6	19840001	19860000	17	0.393356	0.0934127
chr6	38690001	38710000	829	0.39006	0.103103
chr5	68420001	68440000	19	0.388992	0.112809
chr5	68430001	68450000	19	0.388992	0.112809
chr6	23900001	23920000	117	0.387721	0.139603
chr6	21020001	21040000	967	0.382318	0.0979176
chr2	30000001	30020000	1561	0.381028	0.0831352
chr2	15160001	15180000	361	0.378481	0.140682
chr6	20930001	20950000	1785	0.376352	0.102289
chr6	46240001	46260000	7	0.375566	0.0859658
chr5	73200001	73220000	13	0.366048	0.151115
chr6	29340001	29360000	1047	0.36529	0.0674716
chr5	34480001	34500000	21	0.363014	0.132722
chr2	15200001	15220000	704	0.360906	0.138294
chr6	20990001	21010000	1296	0.358897	0.0928055
chr2	65670001	65690000	33	0.357822	0.045025
chr2	14660001	14680000	588	0.355089	0.0696839
