# Supplementary material for: Resequencing of Rosa rugosa accessions revealed the history of population dynamics, breed origin, and domestication pathways
Source: BMC Plant Biol. 2023 May 4;23:235. doi: 10.1186/s12870-023-04244-5 (PMC10158352; doi:10.1186/s12870-023-04244-5)
Supplement: Supplementary file 16 — Supplementary Material 16 [file 12870_2023_4244_MOESM16_ESM.xlsx]

## Sheet: Sheet1
Table S13 Genes in the selected sweep regions by the top 0.1% highest FST.
Gene ID	Gene Name	Chromosome	Starting position	Ending position	Pfam annotation	Swissprot annotation	NT annotation	NR annotation	GO Description
									BP	MF	CC
evm.model.chr1.5153	.	chr1	52753633	52754694	putative transcription factor MADS-MIKC family [Rosa chinensis]	.	.	.	.	.	.	.
evm.model.chr1.5154	LOC101310588	chr1	52756001	52758499	receptor-like protein kinase HERK 1 [Rosa chinensis]	HERK_ARATH	PREDICTED: Fragaria vesca subsp. vesca receptor-like protein kinase HERK 1 (LOC101310588), mRNA	RecName: Full=Receptor-like protein kinase HERK 1;^Eukaryota; Viridiplantae; Streptophyta; Embryophyta; Tracheophyta; Spermatophyta; Magnoliophyta; eudicotyledons; Gunneridae; Pentapetalae; rosids; malvids; Brassicales; Brassicaceae; Camelineae; Arabidopsis	GO:0009741|response to brassinosteroid;GO:0009826|unidimensional cell growthGO:0006468|protein phosphorylation	GO:0005524|ATP binding;GO:0004672|protein kinase activity;GO:0004674|protein serine/threonine kinase activityGO:0004672|protein kinase activity;GO:0005524|ATP binding	GO:0016021|integral component of membrane;GO:0005886|plasma membrane;GO:0009506|plasmodesma	.
evm.model.chr2.1937	LOC101314798	chr2	14673683	14675663	putative flavonoid 3'-monooxygenase [Rosa chinensis]	F3PH_ARATH	PREDICTED: Fragaria vesca subsp. vesca flavonoid 3'-monooxygenase-like (LOC101314798), mRNA	RecName: Full=Flavonoid 3'-monooxygenase;^Eukaryota; Viridiplantae; Streptophyta; Embryophyta; Tracheophyta; Spermatophyta; Magnoliophyta; eudicotyledons; Gunneridae; Pentapetalae; rosids; malvids; Brassicales; Brassicaceae; Camelineae; Arabidopsis	GO:0009813|flavonoid biosynthetic process;GO:0009733|response to auxin;GO:0044550|secondary metabolite biosynthetic processGO:0055114|oxidation-reduction process	GO:0016711|flavonoid 3'-monooxygenase activity;GO:0020037|heme binding;GO:0005506|iron ion bindingGO:0005506|iron ion binding;GO:0016705|oxidoreductase activity, acting on paired donors, with incorporation or reduction of molecular oxygen;GO:0020037|heme binding	GO:0005789|endoplasmic reticulum membrane;GO:0016021|integral component of membrane;GO:0016020|membrane	K05280|E1.14.13.21; flavonoid 3'-monooxygenase [EC:1.14.13.21]
evm.model.chr2.1988	LOC101304387	chr2	15152369	15153643	PREDICTED: reticulon-like protein B13 [Fragaria vesca subsp. vesca]	RTNLM_ARATH	PREDICTED: Fragaria vesca subsp. vesca reticulon-like protein B13 (LOC101304387), mRNA	RecName: Full=Reticulon-like protein B13;^Eukaryota; Viridiplantae; Streptophyta; Embryophyta; Tracheophyta; Spermatophyta; Magnoliophyta; eudicotyledons; Gunneridae; Pentapetalae; rosids; malvids; Brassicales; Brassicaceae; Camelineae; Arabidopsis	GO:0071786|endoplasmic reticulum tubular network organization	.	GO:0005789|endoplasmic reticulum membrane;GO:0071782|endoplasmic reticulum tubular network;GO:0071458|integral component of cytoplasmic side of endoplasmic reticulum membrane	.
evm.model.chr2.1989	LOC101295040	chr2	15154728	15178602	putative transcription factor/ chromatin remodeling BED-type(Zn) family [Rosa chinensis]	.	PREDICTED: Fragaria vesca subsp. vesca uncharacterized LOC101295040 (LOC101295040), mRNA	.	.	.	.	.
evm.model.chr2.1990	LOC101300525	chr2	15178660	15179573	putative tetratricopeptide-like helical domain-containing protein [Rosa chinensis]	SGT1B_ARATH	PREDICTED: Fragaria vesca subsp. vesca proton pump-interactor 1 (LOC101300525), transcript variant X2, mRNA	RecName: Full=Protein SGT1 homolog B {ECO:0000250|UniProtKB:Q08446};^Eukaryota; Viridiplantae; Streptophyta; Embryophyta; Tracheophyta; Spermatophyta; Magnoliophyta; eudicotyledons; Gunneridae; Pentapetalae; rosids; malvids; Brassicales; Brassicaceae; Camelineae; Arabidopsis	GO:0009734|auxin-activated signaling pathway;GO:0050832|defense response to fungus;GO:0045087|innate immune response;GO:0009867|jasmonic acid mediated signaling pathway;GO:0010187|negative regulation of seed germination;GO:0030163|protein catabolic process;GO:2000072|regulation of defense response to fungus, incompatible interaction;GO:0009408|response to heat;GO:0006511|ubiquitin-dependent prote…	.	GO:0005737|cytoplasm;GO:0005829|cytosol;GO:0005634|nucleus;GO:0019005|SCF ubiquitin ligase complex	K12795|SUGT1, SGT1; suppressor of G2 allele of SKP1
evm.model.chr2.1991	.	chr2	15195105	15195509	PREDICTED: uncharacterized protein LOC105349516 [Fragaria vesca subsp. vesca]	.	.	.	.	.	.	.
evm.model.chr2.3363	LOC101290894	chr2	30012553	30020011	histone deacetylase 14 isoform X1 [Rosa chinensis]	HDA14_ARATH	PREDICTED: Fragaria vesca subsp. vesca histone deacetylase 14 (LOC101290894), transcript variant X1, mRNA	RecName: Full=Histone deacetylase 14;^Eukaryota; Viridiplantae; Streptophyta; Embryophyta; Tracheophyta; Spermatophyta; Magnoliophyta; eudicotyledons; Gunneridae; Pentapetalae; rosids; malvids; Brassicales; Brassicaceae; Camelineae; Arabidopsis	GO:0006355|regulation of transcription, DNA-templated;GO:0006351|transcription, DNA-templated;GO:0090042|tubulin deacetylation	GO:0043014|alpha-tubulin binding;GO:0048487|beta-tubulin binding;GO:0032041|NAD-dependent histone deacetylase activity (H3-K14 specific);GO:0051721|protein phosphatase 2A binding;GO:0043621|protein self-association;GO:0042903|tubulin deacetylase activity	GO:0009507|chloroplast;GO:0005829|cytosol;GO:0005634|nucleus	.
evm.model.chr2.3880	LOC101291671	chr2	37110338	37110976	serine/threonine-protein kinase CTR1 [Rosa chinensis]	.	PREDICTED: Fragaria vesca subsp. vesca serine/threonine-protein kinase CTR1 (LOC101291671), mRNA	.	.	.	.	.
evm.model.chr2.3881	LOC101294909	chr2	37132006	37133016	cytosolic sulfotransferase 15-like [Rosa chinensis]	SOT15_ARATH	PREDICTED: Fragaria vesca subsp. vesca cytosolic sulfotransferase 15-like (LOC101294909), transcript variant X2, mRNA	RecName: Full=Cytosolic sulfotransferase 15;^Eukaryota; Viridiplantae; Streptophyta; Embryophyta; Tracheophyta; Spermatophyta; Magnoliophyta; eudicotyledons; Gunneridae; Pentapetalae; rosids; malvids; Brassicales; Brassicaceae; Camelineae; Arabidopsis	GO:0009694|jasmonic acid metabolic process;GO:0009753|response to jasmonic acid	GO:0080131|hydroxyjasmonate sulfotransferase activityGO:0008146|sulfotransferase activity	GO:0005737|cytoplasm	.
evm.model.chr2.4063	LOC103330190	chr2	39543459	39543815	hypothetical protein RchiOBHm_Chr2g0134151 [Rosa chinensis]	.	PREDICTED: Prunus mume metalloendoproteinase 1-like (LOC103330190), mRNA	.	.	.	.	.
evm.model.chr2.6008	LOC101295955	chr2	59041220	59042394	cyclin-U1-1 [Rosa chinensis]	CCU11_ARATH	PREDICTED: Fragaria vesca subsp. vesca cyclin-U1-1 (LOC101295955), mRNA	RecName: Full=Cyclin-U1-1;^Eukaryota; Viridiplantae; Streptophyta; Embryophyta; Tracheophyta; Spermatophyta; Magnoliophyta; eudicotyledons; Gunneridae; Pentapetalae; rosids; malvids; Brassicales; Brassicaceae; Camelineae; Arabidopsis	GO:0007049|cell cycle;GO:0051301|cell division;GO:0000079|regulation of cyclin-dependent protein serine/threonine kinase activityGO:0000079|regulation of cyclin-dependent protein serine/threonine kinase activity	GO:0019901|protein kinase bindingGO:0019901|protein kinase binding	.	.
evm.model.chr2.6009	LOC101308609	chr2	59043012	59050819	EXS, C-terminal [Trema orientalis]	XPR1_DANRE	PREDICTED: Fragaria vesca subsp. vesca SPX and EXS domain-containing protein 1 (LOC101308609), transcript variant X5, mRNA	RecName: Full=Xenotropic and polytropic retrovirus receptor 1 homolog;^Eukaryota; Metazoa; Chordata; Craniata; Vertebrata; Euteleostomi; Actinopterygii; Neopterygii; Teleostei; Ostariophysi; Cypriniformes; Cyprinidae; Danio	GO:0030643|cellular phosphate ion homeostasis;GO:0035435|phosphate ion transmembrane transport	GO:0015562|efflux transmembrane transporter activity;GO:0000822|inositol hexakisphosphate binding;GO:0015114|phosphate ion transmembrane transporter activity	GO:0005737|cytoplasm;GO:0016021|integral component of membrane;GO:0031226|intrinsic component of plasma membraneGO:0016021|integral component of membrane	.
evm.model.chr2.6011	LOC101295663	chr2	59055165	59056964	putative zinc finger protein CONSTANS-LIKE 11 [Rosa chinensis]	COL12_ARATH	PREDICTED: Fragaria vesca subsp. vesca putative zinc finger protein CONSTANS-LIKE 11 (LOC101295663), transcript variant X1, mRNA	RecName: Full=Zinc finger protein CONSTANS-LIKE 12;^Eukaryota; Viridiplantae; Streptophyta; Embryophyta; Tracheophyta; Spermatophyta; Magnoliophyta; eudicotyledons; Gunneridae; Pentapetalae; rosids; malvids; Brassicales; Brassicaceae; Camelineae; Arabidopsis	GO:0006355|regulation of transcription, DNA-templated	GO:0003700|transcription factor activity, sequence-specific DNA binding;GO:0008270|zinc ion bindingGO:0008270|zinc ion binding;GO:0005515|protein binding	GO:0005634|nucleusGO:0005622|intracellular	.
evm.model.chr2.6794	LOC105967211	chr2	65673701	65674492	zinc finger protein CONSTANS-LIKE 4-like [Rosa chinensis]	COL5_ARATH	PREDICTED: Erythranthe guttatus zinc finger protein CONSTANS-LIKE 4-like (LOC105967211), transcript variant X1, mRNA	RecName: Full=Zinc finger protein CONSTANS-LIKE 5;^Eukaryota; Viridiplantae; Streptophyta; Embryophyta; Tracheophyta; Spermatophyta; Magnoliophyta; eudicotyledons; Gunneridae; Pentapetalae; rosids; malvids; Brassicales; Brassicaceae; Camelineae; Arabidopsis	GO:0009909|regulation of flower development;GO:0009416|response to light stimulus	GO:0008270|zinc ion bindingGO:0005515|protein binding	GO:0005634|nucleus	.
evm.model.chr2.6795	LOC101305093	chr2	65682578	65684098	pentatricopeptide repeat-containing protein At3g28660-like [Rosa chinensis]	PP260_ARATH	PREDICTED: Fragaria vesca subsp. vesca pentatricopeptide repeat-containing protein At3g28660-like (LOC101305093), mRNA	RecName: Full=Pentatricopeptide repeat-containing protein At3g28660;^Eukaryota; Viridiplantae; Streptophyta; Embryophyta; Tracheophyta; Spermatophyta; Magnoliophyta; eudicotyledons; Gunneridae; Pentapetalae; rosids; malvids; Brassicales; Brassicaceae; Camelineae; Arabidopsis	GO:0016556|mRNA modification	GO:0004519|endonuclease activity;GO:0003723|RNA binding	GO:0043231|intracellular membrane-bounded organelle	.
evm.model.chr2.6796	LOC101305392	chr2	65684906	65685997	uncharacterized protein LOC112185358 isoform X2 [Rosa chinensis]	.	PREDICTED: Fragaria vesca subsp. vesca uncharacterized LOC101305392 (LOC101305392), mRNA	.	.	.	.	.
evm.model.chr2.6797	LOC103330209	chr2	65688744	65689454	uncharacterized protein LOC112185228 [Rosa chinensis]	.	PREDICTED: Prunus mume uncharacterized LOC103330209 (LOC103330209), mRNA	.	.	GO:0030674|protein binding, bridging;GO:0051015|actin filament binding	.	.
evm.model.chr3.151	LOC101312072	chr3	1654749	1658229	uncharacterized protein LOC112177483 [Rosa chinensis]	.	PREDICTED: Fragaria vesca subsp. vesca protein VACUOLELESS1 (LOC101312072), transcript variant X2, mRNA	.	.	.	.	.
evm.model.chr3.152			1659309	1659629
evm.model.chr3.153	LOC101295559	chr3	1662154	1665165	uncharacterized protein LOC112179317 isoform X1 [Rosa chinensis]	.	PREDICTED: Fragaria vesca subsp. vesca uncharacterized LOC101295559 (LOC101295559), transcript variant X2, mRNA	.	.	.	.	.
evm.model.chr5.3697	LOC103405606	chr5	40041807	40042223	DNA-directed RNA polymerase II subunit 4-like [Rosa chinensis]	NRPB4_ARATH	PREDICTED: Malus x domestica DNA-directed RNA polymerase II subunit 4 (LOC103405606), mRNA	RecName: Full=DNA-directed RNA polymerase II subunit 4;^Eukaryota; Viridiplantae; Streptophyta; Embryophyta; Tracheophyta; Spermatophyta; Magnoliophyta; eudicotyledons; Gunneridae; Pentapetalae; rosids; malvids; Brassicales; Brassicaceae; Camelineae; Arabidopsis	GO:0031990|mRNA export from nucleus in response to heat stress;GO:0000288|nuclear-transcribed mRNA catabolic process, deadenylation-dependent decay;GO:0045948|positive regulation of translational initiation;GO:0034402|recruitment of 3'-end processing factors to RNA polymerase II holoenzyme complex;GO:0006366|transcription from RNA polymerase II promoter;GO:0006367|transcription initiation from RN…	GO:0003899|DNA-directed 5'-3' RNA polymerase activity;GO:0000166|nucleotide binding;GO:0031369|translation initiation factor bindingGO:0003899|DNA-directed 5'-3' RNA polymerase activity	GO:0005665|DNA-directed RNA polymerase II, core complex;GO:0000932|P-body	K03012|RPB4, POLR2D; DNA-directed RNA polymerase II subunit RPB4
evm.model.chr5.3698	LOC101305904	chr5	40042803	40044485	probable E3 ubiquitin-protein ligase BAH1-like 1 [Rosa chinensis]	BAHL2_ORYSI	PREDICTED: Fragaria vesca subsp. vesca probable E3 ubiquitin-protein ligase BAH1-like 1 (LOC101305904), mRNA	RecName: Full=Probable E3 ubiquitin-protein ligase BAH1-like 1;^Eukaryota; Viridiplantae; Streptophyta; Embryophyta; Tracheophyta; Spermatophyta; Magnoliophyta; Liliopsida; Poales; Poaceae; BOP clade; Oryzoideae; Oryzeae; Oryzinae; Oryza	GO:0042742|defense response to bacterium;GO:0009626|plant-type hypersensitive response;GO:0010337|regulation of salicylic acid metabolic process;GO:0080021|response to benzoic acid;GO:0010167|response to nitrate;GO:0009751|response to salicylic acid;GO:0009697|salicylic acid biosynthetic process;GO:0009627|systemic acquired resistance	GO:0046872|metal ion binding;GO:0004842|ubiquitin-protein transferase activityGO:0046872|metal ion binding	GO:0005634|nucleus;GO:0005886|plasma membrane	.
evm.model.chr6.1373	LOC101311439	chr6	10095250	10096513	peroxidase 57-like [Rosa chinensis]	PER72_ARATH	PREDICTED: Fragaria vesca subsp. vesca peroxidase 5-like (LOC101311439), mRNA	RecName: Full=Peroxidase 72;^Eukaryota; Viridiplantae; Streptophyta; Embryophyta; Tracheophyta; Spermatophyta; Magnoliophyta; eudicotyledons; Gunneridae; Pentapetalae; rosids; malvids; Brassicales; Brassicaceae; Camelineae; Arabidopsis	GO:0042744|hydrogen peroxide catabolic process;GO:0009809|lignin biosynthetic process;GO:0006979|response to oxidative stressGO:0006979|response to oxidative stress;GO:0055114|oxidation-reduction process	GO:0020037|heme binding;GO:0046872|metal ion binding;GO:0004601|peroxidase activityGO:0004601|peroxidase activity;GO:0020037|heme binding	GO:0005576|extracellular region	K00430|E1.11.1.7; peroxidase [EC:1.11.1.7]
evm.model.chr6.1374	LOC101314946	chr6	10097689	10102165	uncharacterized protein LOC112183653 [Rosa chinensis]	TAL_PARUW	PREDICTED: Fragaria vesca subsp. vesca probable transaldolase (LOC101314946), mRNA	RecName: Full=Transaldolase {ECO:0000255|HAMAP-Rule:MF_00492};^Bacteria; Chlamydiae; Parachlamydiales; Parachlamydiaceae; Candidatus Protochlamydia	GO:0005975|carbohydrate metabolic process	GO:0005524|ATP binding;GO:0042626|ATPase activity, coupled to transmembrane movement of substances;GO:0005215|transporter activity	GO:0009507|chloroplast;GO:0009941|chloroplast envelope;GO:0031969|chloroplast membrane;GO:0016021|integral component of membrane	K02021|ABC.MR; putative ABC transport system ATP-binding protein
evm.model.chr6.1375	LOC101301681	chr6	10104265	10107415	T-complex protein 1 subunit epsilon [Rosa chinensis]	TCPE_ARATH	PREDICTED: Fragaria vesca subsp. vesca T-complex protein 1 subunit epsilon (LOC101301681), mRNA	RecName: Full=T-complex protein 1 subunit epsilon {ECO:0000303|PubMed:11599560};^Eukaryota; Viridiplantae; Streptophyta; Embryophyta; Tracheophyta; Spermatophyta; Magnoliophyta; eudicotyledons; Gunneridae; Pentapetalae; rosids; malvids; Brassicales; Brassicaceae; Camelineae; Arabidopsis	GO:0006458|'de novo' protein folding;GO:0061077|chaperone-mediated protein folding	GO:0005524|ATP binding;GO:0044183|protein binding involved in protein folding;GO:0051082|unfolded protein bindingGO:0005524|ATP binding	GO:0005832|chaperonin-containing T-complex;GO:0005829|cytosol;GO:0005886|plasma membrane;GO:0009506|plasmodesma	K09497|CCT5; T-complex protein 1 subunit epsilon
evm.model.chr6.1376	LOC101310083	chr6	10109203	10110682	probable pectate lyase 5 [Rosa chinensis]	PLY5_ARATH	PREDICTED: Fragaria vesca subsp. vesca probable pectate lyase 5 (LOC101310083), mRNA	RecName: Full=Probable pectate lyase 5;^Eukaryota; Viridiplantae; Streptophyta; Embryophyta; Tracheophyta; Spermatophyta; Magnoliophyta; eudicotyledons; Gunneridae; Pentapetalae; rosids; malvids; Brassicales; Brassicaceae; Camelineae; Arabidopsis	GO:0045490|pectin catabolic process	GO:0046872|metal ion binding;GO:0030570|pectate lyase activity	.	K01728|pel; pectate lyase [EC:4.2.2.2]
evm.model.chr6.1740	LOC105351225	chr6	12859123	12861405	indole-3-acetic acid-amido synthetase GH3.17-like [Rosa chinensis]	GH317_ARATH	PREDICTED: Fragaria vesca subsp. vesca indole-3-acetic acid-amido synthetase GH3.17-like (LOC105351225), mRNA	RecName: Full=Indole-3-acetic acid-amido synthetase GH3.17;^Eukaryota; Viridiplantae; Streptophyta; Embryophyta; Tracheophyta; Spermatophyta; Magnoliophyta; eudicotyledons; Gunneridae; Pentapetalae; rosids; malvids; Brassicales; Brassicaceae; Camelineae; Arabidopsis	GO:0010252|auxin homeostasis;GO:0009733|response to auxin	GO:0010279|indole-3-acetic acid amido synthetase activity	GO:0005737|cytoplasm;GO:0005634|nucleus	K14487|GH3; auxin responsive GH3 gene family
evm.model.chr6.1741	.	chr6	12871611	12872461	hypothetical protein RchiOBHm_Chr4g0428641 [Rosa chinensis]	.	.	.	.	.	.	.
evm.model.chr6.1839	LOC100247698	chr6	13715471	13716446	uncharacterized protein LOC112197059 [Rosa chinensis]	.	PREDICTED: Vitis vinifera uncharacterized LOC100247698 (LOC100247698), transcript variant X3, misc_RNA	.	.	.	.	.
evm.model.chr6.1840	Rosa chinensis var. spontanea RcOMT3 mRNA for caffeic acid O-methyltransferase, complete cds	chr6	13717478	13718682	xanthohumol 4-O-methyltransferase-like [Rosa chinensis]	OMT2_HUMLU	Rosa chinensis var. spontanea RcOMT3 mRNA for caffeic acid O-methyltransferase, complete cds	RecName: Full=xanthohumol 4'-O-methyltransferase {ECO:0000305};^Eukaryota; Viridiplantae; Streptophyta; Embryophyta; Tracheophyta; Spermatophyta; Magnoliophyta; eudicotyledons; Gunneridae; Pentapetalae; rosids; fabids; Rosales; Cannabaceae; Humulus	.	GO:0008171|O-methyltransferase activity;GO:0046983|protein dimerization activityGO:0046983|protein dimerization activity;GO:0008171|O-methyltransferase activity	.	.
evm.model.chr6.1841	LOC101293089	chr6	13721582	13724169	uncharacterized protein LOC112197059 [Rosa chinensis]	.	PREDICTED: Fragaria vesca subsp. vesca uncharacterized LOC101293089 (LOC101293089), mRNA	.	.	GO:0005515|protein binding;GO:0008270|zinc ion binding	.	.
evm.model.chr6.1844	LOC101300542	chr6	13762595	13764113	UPF0481 protein At3g47200-like [Rosa chinensis]	Y3720_ARATH	PREDICTED: Fragaria vesca subsp. vesca UPF0481 protein At3g47200-like (LOC101300542), mRNA	RecName: Full=UPF0481 protein At3g47200;^Eukaryota; Viridiplantae; Streptophyta; Embryophyta; Tracheophyta; Spermatophyta; Magnoliophyta; eudicotyledons; Gunneridae; Pentapetalae; rosids; malvids; Brassicales; Brassicaceae; Camelineae; Arabidopsis	.	.	GO:0016021|integral component of membrane;GO:0005886|plasma membrane	.
evm.model.chr6.1846	LOC101293389	chr6	13770609	13772700	probable GTP diphosphokinase CRSH, chloroplastic [Rosa chinensis]	CRSH_ARATH	PREDICTED: Fragaria vesca subsp. vesca probable GTP diphosphokinase CRSH, chloroplastic (LOC101293389), mRNA	RecName: Full=Probable GTP diphosphokinase CRSH, chloroplastic;^Eukaryota; Viridiplantae; Streptophyta; Embryophyta; Tracheophyta; Spermatophyta; Magnoliophyta; eudicotyledons; Gunneridae; Pentapetalae; rosids; malvids; Brassicales; Brassicaceae; Camelineae; Arabidopsis	GO:0015969|guanosine tetraphosphate metabolic processGO:0015969|guanosine tetraphosphate metabolic process	GO:0005524|ATP binding;GO:0005509|calcium ion binding;GO:0005525|GTP binding;GO:0008728|GTP diphosphokinase activity;GO:0016301|kinase activityGO:0005509|calcium ion binding	GO:0009507|chloroplast	.
evm.model.chr6.1847	LOC101309241	chr6	13774012	13777661	50S ribosomal protein L3-2, chloroplastic [Rosa chinensis]	RK3B_ARATH	PREDICTED: Fragaria vesca subsp. vesca 50S ribosomal protein L3-2, chloroplastic (LOC101309241), mRNA	RecName: Full=50S ribosomal protein L3-2, chloroplastic;^Eukaryota; Viridiplantae; Streptophyta; Embryophyta; Tracheophyta; Spermatophyta; Magnoliophyta; eudicotyledons; Gunneridae; Pentapetalae; rosids; malvids; Brassicales; Brassicaceae; Camelineae; Arabidopsis	GO:0006412|translationGO:0006412|translation	GO:0019843|rRNA binding;GO:0003735|structural constituent of ribosomeGO:0003735|structural constituent of ribosome	GO:0009507|chloroplast;GO:0005739|mitochondrion;GO:0005840|ribosomeGO:0005622|intracellular;GO:0005840|ribosome	K02906|RP-L3, MRPL3, rplC; large subunit ribosomal protein L3
evm.model.chr6.1848	LOC101309532	chr6	13778343	13779086	uncharacterized protein LOC112197735 [Rosa chinensis]	.	PREDICTED: Fragaria vesca subsp. vesca uncharacterized LOC101309532 (LOC101309532), mRNA	.	.	.	.	.
evm.model.chr6.2076	LOC101309714	chr6	16102332	16105134	pectinesterase inhibitor 6 [Rosa chinensis]	PHO32_ARATH	PREDICTED: Fragaria vesca subsp. vesca universal stress protein A-like protein (LOC101309714), mRNA	RecName: Full=Universal stress protein PHOS32 {ECO:0000303|PubMed:12644671};^Eukaryota; Viridiplantae; Streptophyta; Embryophyta; Tracheophyta; Spermatophyta; Magnoliophyta; eudicotyledons; Gunneridae; Pentapetalae; rosids; malvids; Brassicales; Brassicaceae; Camelineae; Arabidopsis	GO:0002238|response to molecule of fungal origin;GO:0006950|response to stressGO:0006950|response to stress	GO:0005524|ATP bindingGO:0004857|enzyme inhibitor activity	GO:0009507|chloroplast;GO:0005829|cytosol;GO:0005634|nucleus;GO:0005886|plasma membrane	.
evm.model.chr6.2515	LOC101312920	chr6	20567900	20569069	histidine-containing phosphotransfer protein 1 [Rosa chinensis]	AHP1_ARATH	PREDICTED: Fragaria vesca subsp. vesca histidine-containing phosphotransfer protein 1-like (LOC101312920), mRNA	RecName: Full=Histidine-containing phosphotransfer protein 1;^Eukaryota; Viridiplantae; Streptophyta; Embryophyta; Tracheophyta; Spermatophyta; Magnoliophyta; eudicotyledons; Gunneridae; Pentapetalae; rosids; malvids; Brassicales; Brassicaceae; Camelineae; Arabidopsis	GO:0009736|cytokinin-activated signaling pathway;GO:0000160|phosphorelay signal transduction systemGO:0000160|phosphorelay signal transduction system	GO:0009927|histidine phosphotransfer kinase activity;GO:0043424|protein histidine kinase bindingGO:0004871|signal transducer activity	GO:0005737|cytoplasm;GO:0005829|cytosol;GO:0005634|nucleus	K14490|AHP; histidine-containing phosphotransfer peotein
evm.model.chr6.2516	.	chr6	20570462	20570701	probable inactive poly [ADP-ribose] polymerase SRO2 [Rosa chinensis]	.	.	.	.	.	.	.
evm.model.chr6.3517		chr6	32378407	32378748
evm.model.chr6.3518		chr6	32388371	32389429
evm.model.chr6.4508	LOC101308662	chr6	45340605	45341539	50S ribosomal protein L28, chloroplastic [Rosa chinensis]	RK28_ARATH	PREDICTED: Fragaria vesca subsp. vesca 50S ribosomal protein L28, chloroplastic (LOC101308662), mRNA	RecName: Full=50S ribosomal protein L28, chloroplastic;^Eukaryota; Viridiplantae; Streptophyta; Embryophyta; Tracheophyta; Spermatophyta; Magnoliophyta; eudicotyledons; Gunneridae; Pentapetalae; rosids; malvids; Brassicales; Brassicaceae; Camelineae; Arabidopsis	.	.	.	.
evm.model.chr6.4509	LOC101296039	chr6	45345674	45346024	uncharacterized protein LOC112182379 isoform X1 [Rosa chinensis]	.	PREDICTED: Fragaria vesca subsp. vesca uncharacterized LOC101296039 (LOC101296039), transcript variant X2, mRNA	.	GO:0005975|carbohydrate metabolic process	GO:0016868|intramolecular transferase activity, phosphotransferases	.	.
evm.model.chr6.4510	LOC101307480	chr6	45360045	45459805	splicing factor U2af large subunit A [Rosa chinensis]	U2AF2_CAEBR	PREDICTED: Fragaria vesca subsp. vesca splicing factor U2af large subunit A (LOC101307480), mRNA	RecName: Full=Splicing factor U2AF 65 kDa subunit;^Eukaryota; Metazoa; Ecdysozoa; Nematoda; Chromadorea; Rhabditida; Rhabditoidea; Rhabditidae; Peloderinae; Caenorhabditis	GO:0048589|developmental growth;GO:0009792|embryo development ending in birth or egg hatching;GO:0010172|embryonic body morphogenesis;GO:0007281|germ cell development;GO:0000389|mRNA 3'-splice site recognition;GO:0002119|nematode larval development	GO:0008187|poly-pyrimidine tract binding;GO:0030628|pre-mRNA 3'-splice site bindingGO:0003676|nucleic acid binding	GO:0000243|commitment complex;GO:0016607|nuclear speck;GO:0071004|U2-type prespliceosome;GO:0089701|U2AF	K12837|U2AF2; splicing factor U2AF 65 kDa subunit
evm.model.chr6.4511	LOC101313410	chr6	45467952	45468317	putative kelch-type beta propeller [Rosa chinensis]	.	PREDICTED: Fragaria vesca subsp. vesca uncharacterized LOC101313410 (LOC101313410), transcript variant X5, misc_RNA	.	.	.	.	.
evm.model.chr6.4512		chr6	45483358	45483855
evm.model.ctg254.1	LOC101307992		21	2577	flavin-containing monooxygenase FMO GS-OX-like 4 [Rosa chinensis]	GSXL3_ARATH	PREDICTED: Fragaria vesca subsp. vesca flavin-containing monooxygenase FMO GS-OX-like 4 (LOC101307992), transcript variant X2, mRNA	RecName: Full=Flavin-containing monooxygenase FMO GS-OX-like 3;^Eukaryota; Viridiplantae; Streptophyta; Embryophyta; Tracheophyta; Spermatophyta; Magnoliophyta; eudicotyledons; Gunneridae; Pentapetalae; rosids; malvids; Brassicales; Brassicaceae; Camelineae; Arabidopsis	GO:0055114|oxidation-reduction processGO:0055114|oxidation-reduction process	GO:0050660|flavin adenine dinucleotide binding;GO:0004497|monooxygenase activity;GO:0004499|N,N-dimethylaniline monooxygenase activity;GO:0050661|NADP bindingGO:0004499|N,N-dimethylaniline monooxygenase activity;GO:0050660|flavin adenine dinucleotide binding;GO:0050661|NADP binding;GO:0016491|oxidoreductase activity	.	.
evm.model.ctg254.3	LOC101313799		9587	12779	putative flavin monooxygenase, FAD/NAD(P)-binding domain-containing protein [Rosa chinensis]	GSXL4_ARATH	PREDICTED: Fragaria vesca subsp. vesca flavin-containing monooxygenase FMO GS-OX-like 4 (LOC101313799), mRNA	RecName: Full=Flavin-containing monooxygenase FMO GS-OX-like 4;^Eukaryota; Viridiplantae; Streptophyta; Embryophyta; Tracheophyta; Spermatophyta; Magnoliophyta; eudicotyledons; Gunneridae; Pentapetalae; rosids; malvids; Brassicales; Brassicaceae; Camelineae; Arabidopsis	GO:0055114|oxidation-reduction processGO:0055114|oxidation-reduction process	GO:0050660|flavin adenine dinucleotide binding;GO:0004497|monooxygenase activity;GO:0004499|N,N-dimethylaniline monooxygenase activity;GO:0050661|NADP bindingGO:0004499|N,N-dimethylaniline monooxygenase activity;GO:0050660|flavin adenine dinucleotide binding;GO:0050661|NADP binding;GO:0016491|oxidoreductase activity	.	.
evm.model.ctg254.4	LOC101313799		13467	16313	putative flavin monooxygenase, FAD/NAD(P)-binding domain-containing protein [Rosa chinensis]	GSXL4_ARATH	PREDICTED: Fragaria vesca subsp. vesca flavin-containing monooxygenase FMO GS-OX-like 4 (LOC101313799), mRNA	RecName: Full=Flavin-containing monooxygenase FMO GS-OX-like 4;^Eukaryota; Viridiplantae; Streptophyta; Embryophyta; Tracheophyta; Spermatophyta; Magnoliophyta; eudicotyledons; Gunneridae; Pentapetalae; rosids; malvids; Brassicales; Brassicaceae; Camelineae; Arabidopsis	GO:0055114|oxidation-reduction processGO:0055114|oxidation-reduction process	GO:0050660|flavin adenine dinucleotide binding;GO:0004497|monooxygenase activity;GO:0004499|N,N-dimethylaniline monooxygenase activity;GO:0050661|NADP bindingGO:0004499|N,N-dimethylaniline monooxygenase activity;GO:0050660|flavin adenine dinucleotide binding;GO:0050661|NADP binding;GO:0016491|oxidoreductase activity	.	.
evm.model.ctg254.5	LOC101314083		16904	20391	pentatricopeptide repeat-containing protein At4g18975, chloroplastic [Rosa chinensis]	PP322_ARATH	PREDICTED: Fragaria vesca subsp. vesca pentatricopeptide repeat-containing protein At4g18975, chloroplastic (LOC101314083), transcript variant X2, mRNA	RecName: Full=Pentatricopeptide repeat-containing protein At4g18975, chloroplastic;^Eukaryota; Viridiplantae; Streptophyta; Embryophyta; Tracheophyta; Spermatophyta; Magnoliophyta; eudicotyledons; Gunneridae; Pentapetalae; rosids; malvids; Brassicales; Brassicaceae; Camelineae; Arabidopsis	GO:0009451|RNA modification	GO:0004519|endonuclease activity;GO:0003723|RNA binding	GO:0009507|chloroplast;GO:0043231|intracellular membrane-bounded organelle	.
evm.model.ctg79.1	LOC101294239		190055	190363	pentatricopeptide repeat-containing protein At1g71420-like [Rosa chinensis]	PP114_ARATH	PREDICTED: Fragaria vesca subsp. vesca pentatricopeptide repeat-containing protein At1g71420-like (LOC101294239), transcript variant X2, mRNA	RecName: Full=Pentatricopeptide repeat-containing protein At1g71420;^Eukaryota; Viridiplantae; Streptophyta; Embryophyta; Tracheophyta; Spermatophyta; Magnoliophyta; eudicotyledons; Gunneridae; Pentapetalae; rosids; malvids; Brassicales; Brassicaceae; Camelineae; Arabidopsis	GO:0009451|RNA modification	GO:0004519|endonuclease activity;GO:0003723|RNA binding;GO:0008270|zinc ion bindingGO:0008270|zinc ion binding	GO:0043231|intracellular membrane-bounded organelle	.
evm.model.ctg79.2	LOC105033286		200409	207278	putative histidine kinase response regulator and transcription factor RR-A-type family [Rosa chinensis]	CKI1_ARATH	PREDICTED: Elaeis guineensis histidine kinase 4-like (LOC105033286), mRNA	RecName: Full=Histidine kinase CKI1;^Eukaryota; Viridiplantae; Streptophyta; Embryophyta; Tracheophyta; Spermatophyta; Magnoliophyta; eudicotyledons; Gunneridae; Pentapetalae; rosids; malvids; Brassicales; Brassicaceae; Camelineae; Arabidopsis	GO:0009736|cytokinin-activated signaling pathway;GO:0009553|embryo sac development;GO:0009116|nucleoside metabolic process;GO:0010087|phloem or xylem histogenesis;GO:0080117|secondary growthGO:0000160|phosphorelay signal transduction system	GO:0000155|phosphorelay sensor kinase activity;GO:0004673|protein histidine kinase activity;GO:0042803|protein homodimerization activity	GO:0016021|integral component of membrane;GO:0005622|intracellular;GO:0005886|plasma membrane;GO:0009506|plasmodesma	.
