# Supplementary material for: Resequencing of Rosa rugosa accessions revealed the history of population dynamics, breed origin, and domestication pathways
Source: BMC Plant Biol. 2023 May 4;23:235. doi: 10.1186/s12870-023-04244-5 (PMC10158352; doi:10.1186/s12870-023-04244-5)
Supplement: Supplementary file 17 — Supplementary Material 17 [file 12870_2023_4244_MOESM17_ESM.xlsx]

## Sheet: Sheet1
Table S7 Pairwise FST values among the following groups.
Category	Sample Size	Traditional variety	hybrids between R. rugosa and R. chinensis	Zizhi Rose	Kushui Rose	hybrids between R. rugosa and R. multiflora	R. chinensis	Wild
Traditional variety	37	-	0.239877	0.228406	0.295615	0.340131	0.464726	0.165919
hybrids between R. rugosa and R. chinensis	4	0.114088	-	0.169246	0.241544	0.177573	0.23447	0.311475
Zizhi Rose	14	0.0892659	0.0800575	-	0.292604	0.253147	0.354401	0.296222
Kushui Rose	4	0.143651	0.107127	0.116171	-	0.286072	0.305383	0.412329
hybrids between R. rugosa and R. multiflora	4	0.130936	0.0810457	0.110642	0.103428	-	0.177436	0.408809
R. chinensis	3	0.163719	0.107508	0.134122	0.102312	0.0995382	-	0.571363
Wild	125	0.0970037	0.174077	0.140085	0.214105	0.191838	0.215549	-
Note:weighted Fst are shown at top right,standard deviations are given at the left bottom.
