# Supplementary material for: Resequencing of Rosa rugosa accessions revealed the history of population dynamics, breed origin, and domestication pathways
Source: BMC Plant Biol. 2023 May 4;23:235. doi: 10.1186/s12870-023-04244-5 (PMC10158352; doi:10.1186/s12870-023-04244-5)
Supplement: Supplementary file 19 — Supplementary Material 19 [file 12870_2023_4244_MOESM19_ESM.xlsx]

## Sheet: Sheet1
Table S12 Genes in the selected sweep regions by top 5% highest log2 (θπ·wild/θπ·Cultivated) and top 5% highest FST.
Gene ID	Gene Name	Chromosome	Starting position	Ending position	Pfam annotation	Swissprot annotation	NT annotation	NR annotation
									BP	MF	CC
evm.model.chr1.2156	LOC101297913	chr1	17031802	17046149	protein FORGETTER 1 [Rosa chinensis]	FGT1_ARATH	PREDICTED: Fragaria vesca subsp. vesca protein strawberry notch homolog 1 (LOC101297913), mRNA	RecName: Full=Protein FORGETTER 1 {ECO:0000303|PubMed:27680998};^Eukaryota; Viridiplantae; Streptophyta; Embryophyta; Tracheophyta; Spermatophyta; Magnoliophyta; eudicotyledons; Gunneridae; Pentapetalae; rosids; malvids; Brassicales; Brassicaceae; Camelineae; Arabidopsis	GO:0010286|heat acclimation;GO:0007275|multicellular organism development;GO:0006334|nucleosome assembly;GO:0016584|nucleosome positioning;GO:1900036|positive regulation of cellular response to heat;GO:0040029|regulation of gene expression, epigenetic;GO:0006355|regulation of transcription, DNA-templated;GO:0009408|response to heat;GO:0006351|transcription, DNA-templated	GO:0031490|chromatin DNA binding;GO:0042393|histone binding;GO:0046872|metal ion binding;GO:1990841|promoter-specific chromatin binding	GO:0005829|cytosol;GO:0005634|nucleus
evm.model.chr2.934	.	chr2	6804245	6804979	sulfite oxidase-like [Rosa chinensis]	.	.	.	.	.	.
evm.model.chr2.935	.	chr2	6808144	6808449	hypothetical protein RchiOBHm_Chr5g0076321 [Rosa chinensis]	.	.	.	.	.	.
evm.model.chr2.936	LOC101299515	chr2	6811335	6814538	putative transcription factor C3H family [Rosa chinensis]	C3H64_ARATH	PREDICTED: Fragaria vesca subsp. vesca zinc finger CCCH domain-containing protein 64 (LOC101299515), transcript variant X2, misc_RNA	RecName: Full=Zinc finger CCCH domain-containing protein 64;^Eukaryota; Viridiplantae; Streptophyta; Embryophyta; Tracheophyta; Spermatophyta; Magnoliophyta; eudicotyledons; Gunneridae; Pentapetalae; rosids; malvids; Brassicales; Brassicaceae; Camelineae; Arabidopsis	.	GO:0003824|catalytic activity;GO:0003677|DNA binding;GO:0046872|metal ion bindingGO:0046872|metal ion binding	GO:0005829|cytosol
evm.model.chr2.937	.	chr2	6823922	6824215	accelerated cell death 11 [Rosa chinensis]	BH117_ARATH	.	RecName: Full=Accelerated cell death 11 {ECO:0000303|PubMed:11850411};^Eukaryota; Viridiplantae; Streptophyta; Embryophyta; Tracheophyta; Spermatophyta; Magnoliophyta; eudicotyledons; Gunneridae; Pentapetalae; rosids; malvids; Brassicales; Brassicaceae; Camelineae; Arabidopsis	GO:0008219|cell death;GO:0009816|defense response to bacterium, incompatible interaction;GO:0009751|response to salicylic acid	GO:0051861|glycolipid binding;GO:0017089|glycolipid transporter activity;GO:0010175|sphingosine transmembrane transporter activity	GO:0005737|cytoplasm
evm.model.chr2.938	LOC105350215	chr2	6825712	6826740	uncharacterized protein LOC112187734 isoform X1 [Rosa chinensis]	.	PREDICTED: Fragaria vesca subsp. vesca uncharacterized LOC105350215 (LOC105350215), mRNA	.	.	.	.
evm.model.chr2.941	LOC105350217	chr2	6854005	6854433	putative transcription factor AS2-LOB family [Rosa chinensis]	LBD22_ARATH	PREDICTED: Fragaria vesca subsp. vesca LOB domain-containing protein 9-like (LOC105350217), mRNA	RecName: Full=LOB domain-containing protein 22;^Eukaryota; Viridiplantae; Streptophyta; Embryophyta; Tracheophyta; Spermatophyta; Magnoliophyta; eudicotyledons; Gunneridae; Pentapetalae; rosids; malvids; Brassicales; Brassicaceae; Camelineae; Arabidopsis	.	.	.
evm.model.chr2.942	LOC101299801	chr2	6855553	6857688	translation machinery-associated protein 22 isoform X1 [Rosa chinensis]	DENR_SCHPO	PREDICTED: Fragaria vesca subsp. vesca translation machinery-associated protein 22 (LOC101299801), mRNA	RecName: Full=Translation machinery-associated protein 22;^Eukaryota; Fungi; Dikarya; Ascomycota; Taphrinomycotina; Schizosaccharomycetes; Schizosaccharomycetales; Schizosaccharomycetaceae; Schizosaccharomyces	GO:0002183|cytoplasmic translational initiation;GO:0001731|formation of translation preinitiation complex;GO:0002192|IRES-dependent translational initiation of linear mRNA;GO:0002188|translation reinitiation	GO:0003729|mRNA binding;GO:0043022|ribosome binding;GO:0003743|translation initiation factor activity	GO:0005737|cytoplasm;GO:0022626|cytosolic ribosome;GO:0070992|translation initiation complex
evm.model.chr2.1195	LOC101312489	chr2	8926152	8928845	uncharacterized protein LOC112190206 [Rosa chinensis]	.	PREDICTED: Fragaria vesca subsp. vesca uncharacterized LOC101312489 (LOC101312489), mRNA	.	.	.	.
evm.model.chr2.1196	LOC101297005	chr2	8938464	8939252	putative transcription factor interactor and regulator CCHC(Zn) family [Rosa chinensis]	.	PREDICTED: Fragaria vesca subsp. vesca probable protein ariadne-2 (LOC101297005), mRNA	.	.	.	.
evm.model.chr2.1197	PRUPE_ppa003170mg	chr2	8940526	8951005	abscisate beta-glucosyltransferase-like [Rosa chinensis]	AL221_ARATH	Prunus persica hypothetical protein (PRUPE_ppa003170mg) mRNA, complete cds	RecName: Full=Aldehyde dehydrogenase 22A1;^Eukaryota; Viridiplantae; Streptophyta; Embryophyta; Tracheophyta; Spermatophyta; Magnoliophyta; eudicotyledons; Gunneridae; Pentapetalae; rosids; malvids; Brassicales; Brassicaceae; Camelineae; Arabidopsis	.	GO:0004029|aldehyde dehydrogenase (NAD) activity	GO:0005783|endoplasmic reticulum;GO:0005576|extracellular region
evm.model.chr2.1207	.	chr2	9071471	9071944	hypothetical protein RchiOBHm_Chr1g0329971 [Rosa chinensis]	.	.	.	.	.	.
evm.model.chr2.1208	LOC101296429	chr2	9084225	9085196	cyclin-A1-1-like [Rosa chinensis]	CCA11_ARATH	PREDICTED: Fragaria vesca subsp. vesca cyclin-A1-1-like (LOC101296429), mRNA	RecName: Full=Cyclin-A1-1;^Eukaryota; Viridiplantae; Streptophyta; Embryophyta; Tracheophyta; Spermatophyta; Magnoliophyta; eudicotyledons; Gunneridae; Pentapetalae; rosids; malvids; Brassicales; Brassicaceae; Camelineae; Arabidopsis	GO:0007049|cell cycle;GO:0051301|cell division	.	GO:0005737|cytoplasm;GO:0005634|nucleusGO:0005634|nucleus
evm.model.chr2.1209	LOC105350539	chr2	9086343	9087995	probable E3 ubiquitin-protein ligase RNF217 [Rosa chinensis]	RN217_XENLA	PREDICTED: Fragaria vesca subsp. vesca uncharacterized LOC105350539 (LOC105350539), mRNA	RecName: Full=Probable E3 ubiquitin-protein ligase RNF217;^Eukaryota; Metazoa; Chordata; Craniata; Vertebrata; Euteleostomi; Amphibia; Batrachia; Anura; Pipoidea; Pipidae; Xenopodinae; Xenopus; Xenopus	.	GO:0046872|metal ion binding;GO:0004842|ubiquitin-protein transferase activityGO:0046872|metal ion binding	GO:0016021|integral component of membrane
evm.model.chr2.1210	Rosa rugosa Rdr1 homologous region genomic sequence	chr2	9088631	9089905	GDSL esterase/lipase 5-like [Rosa chinensis]	GLIP5_ARATH	Rosa rugosa Rdr1 homologous region genomic sequence	.	.	.	.
evm.model.chr2.3915	LOC101297268	chr2	37531536	37534258	uncharacterized protein C1450.15 [Rosa chinensis]	YCKF_SCHPO	PREDICTED: Fragaria vesca subsp. vesca uncharacterized protein C1450.15 (LOC101297268), mRNA	RecName: Full=Uncharacterized protein C1450.15;^Eukaryota; Fungi; Dikarya; Ascomycota; Taphrinomycotina; Schizosaccharomycetes; Schizosaccharomycetales; Schizosaccharomycetaceae; Schizosaccharomyces	GO:0006666|3-keto-sphinganine metabolic process;GO:0006506|GPI anchor biosynthetic processGO:0006506|GPI anchor biosynthetic process	GO:0016651|oxidoreductase activity, acting on NAD(P)H;GO:0000234|phosphoethanolamine N-methyltransferase activity	GO:0005783|endoplasmic reticulum;GO:0005789|endoplasmic reticulum membrane;GO:0016021|integral component of membraneGO:0005789|endoplasmic reticulum membrane;GO:0016021|integral component of membrane
evm.model.chr2.3916	.	chr2	37542341	37542739	hypothetical protein RchiOBHm_Chr5g0047411 [Rosa chinensis]	.	.	.	.	.	.
evm.model.chr2.4063	LOC103330190	chr2	39543459	39543815	hypothetical protein RchiOBHm_Chr2g0134151 [Rosa chinensis]	.	PREDICTED: Prunus mume metalloendoproteinase 1-like (LOC103330190), mRNA	.	.	.	.
evm.model.chr2.6541	LOC101306365	chr2	63854218	63854802	F-box/kelch-repeat protein At3g06240-like [Rosa chinensis]	.	PREDICTED: Fragaria vesca subsp. vesca putative F-box protein At3g16210 (LOC101306365), mRNA	.	.	.	.
evm.model.chr2.6542	LOC101306367	chr2	63857405	63862384	DNA-directed RNA polymerase I subunit rpa49-like [Rosa chinensis]	.	PREDICTED: Fragaria vesca subsp. vesca DNA-directed RNA polymerase I subunit rpa49-like (LOC101306367), mRNA	.	GO:0006351|transcription, DNA-templated	GO:0003677|DNA binding;GO:0003899|DNA-directed 5'-3' RNA polymerase activity	GO:0005634|nucleus
evm.model.chr2.6543	LOC101304292	chr2	63864190	63866197	PREDICTED: receptor-like protein 12 [Fragaria vesca subsp. vesca]	RLP12_ARATH	PREDICTED: Fragaria vesca subsp. vesca receptor-like protein 12 (LOC101304292), mRNA	RecName: Full=Receptor-like protein 12;^Eukaryota; Viridiplantae; Streptophyta; Embryophyta; Tracheophyta; Spermatophyta; Magnoliophyta; eudicotyledons; Gunneridae; Pentapetalae; rosids; malvids; Brassicales; Brassicaceae; Camelineae; Arabidopsis	.	GO:0005515|protein binding	GO:0016021|integral component of membrane;GO:0005886|plasma membrane
evm.model.chr2.7240	LOC101296988	chr2	68730945	68734639	DNA repair protein RAD5A isoform X2 [Rosa chinensis]	SM3L2_ARATH	PREDICTED: Fragaria vesca subsp. vesca putative SWI/SNF-related matrix-associated actin-dependent regulator of chromatin subfamily A member 3-like 2 (LOC101296988), transcript variant X2, misc_RNA	RecName: Full=DNA repair protein RAD5A {ECO:0000305};^Eukaryota; Viridiplantae; Streptophyta; Embryophyta; Tracheophyta; Spermatophyta; Magnoliophyta; eudicotyledons; Gunneridae; Pentapetalae; rosids; malvids; Brassicales; Brassicaceae; Camelineae; Arabidopsis	GO:0016569|covalent chromatin modification;GO:0009294|DNA mediated transformation;GO:0000724|double-strand break repair via homologous recombination;GO:0045003|double-strand break repair via synthesis-dependent strand annealing	GO:0005524|ATP binding;GO:0004386|helicase activity;GO:0003676|nucleic acid binding;GO:0008270|zinc ion bindingGO:0005524|ATP binding	GO:0005634|nucleus
evm.model.chr2.7241	LOC101303050	chr2	68736763	68737467	cytosolic Fe-S cluster assembly factor NBP35 [Rosa chinensis]	NBP35_ARATH	PREDICTED: Fragaria vesca subsp. vesca cytosolic Fe-S cluster assembly factor NBP35 (LOC101303050), mRNA	RecName: Full=Cytosolic Fe-S cluster assembly factor NBP35 {ECO:0000255|HAMAP-Rule:MF_03038};^Eukaryota; Viridiplantae; Streptophyta; Embryophyta; Tracheophyta; Spermatophyta; Magnoliophyta; eudicotyledons; Gunneridae; Pentapetalae; rosids; malvids; Brassicales; Brassicaceae; Camelineae; Arabidopsis	GO:0016226|iron-sulfur cluster assembly	GO:0051539|4 iron, 4 sulfur cluster binding;GO:0005524|ATP binding;GO:0051536|iron-sulfur cluster binding;GO:0046872|metal ion binding;GO:0042803|protein homodimerization activity	GO:0005829|cytosol
evm.model.chr2.7242	.	chr2	68740862	68741251	uncharacterized protein LOC112164995 [Rosa chinensis]	.	.	.	.	.	.
evm.model.chr2.7243	LOC101296695	chr2	68743533	68746229	plant UBX domain-containing protein 1 [Rosa chinensis]	PUX1_ARATH	PREDICTED: Fragaria vesca subsp. vesca tether containing UBX domain for GLUT4 (LOC101296695), mRNA	RecName: Full=Plant UBX domain-containing protein 1 {ECO:0000303|Ref.7};^Eukaryota; Viridiplantae; Streptophyta; Embryophyta; Tracheophyta; Spermatophyta; Magnoliophyta; eudicotyledons; Gunneridae; Pentapetalae; rosids; malvids; Brassicales; Brassicaceae; Camelineae; Arabidopsis	GO:0035265|organ growth;GO:0043241|protein complex disassembly	GO:0051117|ATPase bindingGO:0005515|protein binding	GO:0005737|cytoplasm
evm.model.chr4.2179	LOC101301293	chr4	16580404	16581958	IRK-interacting protein [Rosa chinensis]	IRKI_ARATH	PREDICTED: Fragaria vesca subsp. vesca uncharacterized LOC101301293 (LOC101301293), mRNA	RecName: Full=IRK-interacting protein {ECO:0000303|PubMed:15618632};^Eukaryota; Viridiplantae; Streptophyta; Embryophyta; Tracheophyta; Spermatophyta; Magnoliophyta; eudicotyledons; Gunneridae; Pentapetalae; rosids; malvids; Brassicales; Brassicaceae; Camelineae; Arabidopsis	.	.	.
evm.model.chr4.5214	LOC101303258	chr4	52077980	52081680	synaptonemal complex protein 1-like [Rosa chinensis]	SYCP2_ARATH	PREDICTED: Fragaria vesca subsp. vesca synaptonemal complex protein 2-like (LOC101303258), transcript variant X1, mRNA	RecName: Full=Synaptonemal complex protein 2;^Eukaryota; Viridiplantae; Streptophyta; Embryophyta; Tracheophyta; Spermatophyta; Magnoliophyta; eudicotyledons; Gunneridae; Pentapetalae; rosids; malvids; Brassicales; Brassicaceae; Camelineae; Arabidopsis	GO:0051301|cell division;GO:0007131|reciprocal meiotic recombination;GO:0007129|synapsis	.	GO:0000795|synaptonemal complex
evm.model.chr4.5215	.	chr4	52090348	52092712	NAC domain-containing protein 71-like [Rosa chinensis]	.	.	.	.	.	.
evm.model.chr5.3410	LOC101298273	chr5	37681735	37687281	N-terminal acetyltransferase B complex catalytic subunit NAA20 [Rosa chinensis]	NAA20_ARATH	PREDICTED: Fragaria vesca subsp. vesca N-alpha-acetyltransferase 20 (LOC101298273), transcript variant X2, mRNA	RecName: Full=N-terminal acetyltransferase B complex catalytic subunit NAA20 {ECO:0000303|PubMed:25966763};^Eukaryota; Viridiplantae; Streptophyta; Embryophyta; Tracheophyta; Spermatophyta; Magnoliophyta; eudicotyledons; Gunneridae; Pentapetalae; rosids; malvids; Brassicales; Brassicaceae; Camelineae; Arabidopsis	GO:0017196|N-terminal peptidyl-methionine acetylation	GO:0004596|peptide alpha-N-acetyltransferase activityGO:0008080|N-acetyltransferase activity;GO:0016747|transferase activity, transferring acyl groups other than amino-acyl groups	GO:0031416|NatB complex
evm.model.chr5.3411	LOC101311730	chr5	37690014	37695529	ent-copalyl diphosphate synthase, chloroplastic-like isoform X1 [Rosa chinensis]	KSA_PEA	PREDICTED: Fragaria vesca subsp. vesca ent-copalyl diphosphate synthase, chloroplastic-like (LOC101311730), mRNA	RecName: Full=Ent-copalyl diphosphate synthase, chloroplastic;^Eukaryota; Viridiplantae; Streptophyta; Embryophyta; Tracheophyta; Spermatophyta; Magnoliophyta; eudicotyledons; Gunneridae; Pentapetalae; rosids; fabids; Fabales; Fabaceae; Papilionoideae; Fabeae; Pisum	GO:0009686|gibberellin biosynthetic processGO:0008152|metabolic process	GO:0009905|ent-copalyl diphosphate synthase activity;GO:0000287|magnesium ion binding;GO:0010333|terpene synthase activityGO:0010333|terpene synthase activity;GO:0016829|lyase activity;GO:0000287|magnesium ion binding	GO:0009507|chloroplast
evm.model.chr5.3524	LOC101299544	chr5	38744965	38746458	BSD domain-containing protein 1 isoform X1 [Rosa chinensis]	BSDC1_CHICK	PREDICTED: Fragaria vesca subsp. vesca BSD domain-containing protein 1 (LOC101299544), mRNA	RecName: Full=BSD domain-containing protein 1;^Eukaryota; Metazoa; Chordata; Craniata; Vertebrata; Euteleostomi; Archelosauria; Archosauria; Dinosauria; Saurischia; Theropoda; Coelurosauria; Aves; Neognathae; Galloanserae; Galliformes; Phasianidae; Phasianinae; Gallus	.	.	.
evm.model.chr5.3525	.	chr5	38747847	38748506	hypothetical protein RchiOBHm_Chr6g0291921 [Rosa chinensis]	.	.	.	.	.	.
evm.model.chr5.3526	LOC101293658	chr5	38760536	38761600	probable galacturonosyltransferase-like 4 [Rosa chinensis]	GATL4_ARATH	PREDICTED: Fragaria vesca subsp. vesca probable galacturonosyltransferase-like 4 (LOC101293658), mRNA	RecName: Full=Probable galacturonosyltransferase-like 4;^Eukaryota; Viridiplantae; Streptophyta; Embryophyta; Tracheophyta; Spermatophyta; Magnoliophyta; eudicotyledons; Gunneridae; Pentapetalae; rosids; malvids; Brassicales; Brassicaceae; Camelineae; Arabidopsis	GO:0071555|cell wall organization;GO:0045489|pectin biosynthetic process;GO:0000271|polysaccharide biosynthetic process	GO:0047262|polygalacturonate 4-alpha-galacturonosyltransferase activity;GO:0016757|transferase activity, transferring glycosyl groupsGO:0016757|transferase activity, transferring glycosyl groups	GO:0005794|Golgi apparatus;GO:0000139|Golgi membrane;GO:0016021|integral component of membrane;GO:0090406|pollen tube
evm.model.chr5.3527	.	chr5	38764558	38765553	putative ribonuclease H-like domain, SGNH hydrolase-type esterase domain-containing protein [Rosa chinensis]	.	.	.	.	.	.
evm.model.chr6.857	LOC101308962	chr6	5998557	6005949	serine/threonine-protein kinase 4 [Rosa chinensis]	DST1_DICDI	PREDICTED: Fragaria vesca subsp. vesca serine/threonine-protein kinase dst2 (LOC101308962), mRNA	RecName: Full=Serine/threonine-protein kinase dst1 {ECO:0000250|UniProtKB:O61125};^Eukaryota; Amoebozoa; Mycetozoa; Dictyosteliida; Dictyostelium	GO:0030036|actin cytoskeleton organization;GO:0032147|activation of protein kinase activity;GO:0016477|cell migration;GO:0008283|cell proliferation;GO:0012501|programmed cell death;GO:0006468|protein phosphorylation;GO:0043408|regulation of MAPK cascade;GO:0007346|regulation of mitotic cell cycle;GO:0007266|Rho protein signal transduction;GO:0007165|signal transduction;GO:0023014|signal transduct…	GO:0005524|ATP binding;GO:0046872|metal ion binding;GO:0004674|protein serine/threonine kinase activity;GO:0048365|Rac GTPase bindingGO:0004672|protein kinase activity;GO:0005524|ATP binding	GO:0005737|cytoplasm;GO:0005634|nucleus
evm.model.chr6.1266	LOC101290763	chr6	9326241	9328657	uncharacterized protein LOC112197714 [Rosa chinensis]	LIP_STAHY	PREDICTED: Fragaria vesca subsp. vesca uncharacterized LOC101290763 (LOC101290763), mRNA	RecName: Full=Lipase;^Bacteria; Firmicutes; Bacilli; Bacillales; Staphylococcaceae; Staphylococcus	GO:0016042|lipid catabolic process;GO:0034638|phosphatidylcholine catabolic process;GO:0019433|triglyceride catabolic process	GO:0052740|1-acyl-2-lysophosphatidylserine acylhydrolase activity;GO:0005509|calcium ion binding;GO:0008970|phosphatidylcholine 1-acylhydrolase activity;GO:0052739|phosphatidylserine 1-acylhydrolase activity;GO:0004620|phospholipase activity;GO:0004806|triglyceride lipase activity	GO:0005576|extracellular region;GO:0016020|membrane
evm.model.chr6.1740	LOC105351225	chr6	12859123	12861405	indole-3-acetic acid-amido synthetase GH3.17-like [Rosa chinensis]	GH317_ARATH	PREDICTED: Fragaria vesca subsp. vesca indole-3-acetic acid-amido synthetase GH3.17-like (LOC105351225), mRNA	RecName: Full=Indole-3-acetic acid-amido synthetase GH3.17;^Eukaryota; Viridiplantae; Streptophyta; Embryophyta; Tracheophyta; Spermatophyta; Magnoliophyta; eudicotyledons; Gunneridae; Pentapetalae; rosids; malvids; Brassicales; Brassicaceae; Camelineae; Arabidopsis	GO:0010252|auxin homeostasis;GO:0009733|response to auxin	GO:0010279|indole-3-acetic acid amido synthetase activity	GO:0005737|cytoplasm;GO:0005634|nucleus
evm.model.chr6.1741	.	chr6	12871611	12872461	hypothetical protein RchiOBHm_Chr4g0428641 [Rosa chinensis]	.	.	.	.	.	.
evm.model.chr7.2548	LOC101305486	chr7	27136337	27136673	hypothetical protein RchiOBHm_Chr3g0464651 [Rosa chinensis]	.	PREDICTED: Fragaria vesca subsp. vesca uncharacterized LOC101305486 (LOC101305486), ncRNA	.	.	.	.
