# Supplementary material for: Resequencing of Rosa rugosa accessions revealed the history of population dynamics, breed origin, and domestication pathways
Source: BMC Plant Biol. 2023 May 4;23:235. doi: 10.1186/s12870-023-04244-5 (PMC10158352; doi:10.1186/s12870-023-04244-5)
Supplement: Supplementary file 20 — Supplementary Material 20 [file 12870_2023_4244_MOESM20_ESM.xlsx]

## Sheet: Sheet1
Table S10 Selected regions by top 5% highest log2(θπwild/θπdomesticated) and top 5% Fst
Chromosome	Starting position	Starting position	fstW	θπwild	θπdomesticated	log2(θπwild/θπdomesticated)	Fst
chr1	28990001	29010000	0.254547	0.000803712	0.000846439	-0.0747275	0.254547
chr2	6690001	6710000	0.227397	0.000533459	0.000447174	0.254541	0.227397
chr2	6790001	6810000	0.340108	0.00239109	0.0025116	-0.0709383	0.340108
chr2	6810001	6830000	0.339207	0.00155484	0.00131726	0.239226	0.339207
chr2	6820001	6840000	0.346847	0.0015891	0.00137463	0.209167	0.346847
chr2	6830001	6850000	0.330727	0.00142004	0.00134415	0.0792374	0.330727
chr2	6840001	6860000	0.347821	0.00262939	0.00248566	0.0810992	0.347821
chr2	8920001	8940000	0.254499	0.000492838	0.00019164	1.36271	0.254499
chr2	8930001	8950000	0.2459	0.00051555	0.000218995	1.23521	0.2459
chr2	9070001	9090000	0.226271	0.00176288	0.000972056	0.858823	0.226271
chr2	9080001	9100000	0.219095	0.00183197	0.00111663	0.714245	0.219095
chr2	37530001	37550000	0.227246	0.000102306	8.9547e-05	0.192174	0.227246
chr2	39540001	39560000	0.435609	0.000669533	0.000693481	-0.0507012	0.435609
chr2	63850001	63870000	0.287629	0.0014927	0.00136971	0.124054	0.287629
chr2	68730001	68750000	0.225905	0.00209771	0.00215544	-0.0391672	0.225905
chr3	5400001	5420000	0.33214	0.00090559	0.00091118	-0.00887805	0.33214
chr3	10880001	10900000	0.245607	0.00106284	0.00105603	0.00927361	0.245607
chr3	10890001	10910000	0.245518	0.00105924	0.00107251	-0.0179616	0.245518
chr4	17020001	17040000	0.218231	0.000552644	0.000410785	0.427967	0.218231
chr4	27900001	27920000	0.25789	0.00031809	0.000201507	0.658605	0.25789
chr4	53940001	53960000	0.215648	0.000159528	9.96758e-05	0.678494	0.215648
chr5	31100001	31120000	0.215595	0.00351377	0.00228569	0.62039	0.215595
chr5	32410001	32430000	0.288882	0.00379302	0.00390372	-0.0415026	0.288882
chr5	64710001	64730000	0.276954	0.000958537	0.000884565	0.115866	0.276954
chr6	8920001	8940000	0.248807	0.00588894	0.00644471	-0.130107	0.248807
chr6	8930001	8950000	0.243328	0.00321395	0.00343372	-0.0954249	0.243328
chr6	8940001	8960000	0.236838	0.00238723	0.00240638	-0.0115269	0.236838
chr6	8950001	8970000	0.250547	0.00285616	0.00299513	-0.0685418	0.250547
chr6	13690001	13710000	0.267405	0.000734039	0.000572945	0.35746	0.267405
chr6	19840001	19860000	0.393356	0.000102923	8.40479e-05	0.292282	0.393356
chr7	20140001	20160000	0.227901	0.000842291	0.000484961	0.79645	0.227901
